# Supplementary material for: Long‐Term Elevated CO2 Improves Soil Health and Rice Yields in Paddy Fields
Source: Adv Sci (Weinh). 2025 Dec 7;13(11):e03190. doi: 10.1002/advs.202503190 (PMC12931181; doi:10.1002/advs.202503190)
Supplement: Supplementary file 2 — Supporting Information [file ADVS-13-e03190-s001.zip]

Archive with 4 entries (3 files):
- advs73222-sup-0002-Data/
- advs73222-sup-0002-Data/Data S1.xlsx
- advs73222-sup-0002-Data/Data S2.xlsx
- advs73222-sup-0002-Data/Data S3.xlsx
