# Supplementary material for: Long‐Term Elevated CO2 Improves Soil Health and Rice Yields in Paddy Fields
Source: Adv Sci (Weinh). 2025 Dec 7;13(11):e03190. doi: 10.1002/advs.202503190 (PMC12931181; doi:10.1002/advs.202503190)
Supplement: Supplementary file 2 — Supporting Information [file ADVS-13-e03190-s001.zip › advs73222-sup-0002-Data/Data S1.xlsx]

## Sheet: Sheet1
Ecosystem	Site description		Duration	CO2 enrichment	pH			SOC			Total N			Total P			MBC			N availability				P availability				Reference
					aCO2	eCO2	unit	aCO2	eCO2	unit	aCO2	eCO2	unit	aCO2	eCO2	unit	aCO2	eCO2	unit	aCO2	eCO2	unit	indicator	aCO2	eCO2	unit	indicator
Paddy	FACE	Field	3 yr	150 ppm	1	0.98032	Relative	1	1.22831	Relative	1	1.23198	Relative															Inhibition of Elevated Atmospheric Carbon Dioxide to Soil Gross Nitrogen Mineralization Aggravated by Warming in an Agroecosystem
					1	0.99472		1	1.40904		1	1.26081
			9 yr	200 ppm	1	0.95296		1	1.18012		1	1.16351
					1	0.94528		1	1.22831		1	1.90541
Forest	FACE	Field	11 yr	163 ppm				1.6593	1.447	kg m-2																		Elevated carbon dioxide and ozone alter productivity and ecosystem carbon content in northern temperate forests
								1.4885	1.35935
								1.5178	1.38835
								1.42775	1.447
								1.5819	1.48255
								1.5318	1.4342
Grassland	FACE	Field	5 yr	177 ppm				20.6113	23.6813	g kg-1																		Soil carbon storage under simulated climate change is mediated by plant functional type
								24.2781	26.6158
								18.8742	24.1248
								32.719	21.2436
Forest	FACE	Field	10 yr	144 ppm	4.36	4.31	Unitless	1.39	1.63	%	0.13	0.15	%															Assessment of 10 years of CO2 fumigation on soil microbial communities and function in a sweetgum plantation
Grassland	FACE	Field	3 yr	80 ppm																5.61	6.18	mg kg-1	NH4+ + NO3-					Elevated CO2 stimulates N2O emissions in permanent grassland
Grassland	FACE	Field	8 yr	240 ppm																21	23	mg kg-1	NH4+ + NO3-					Nitrous oxide emissions from grass swards during the eighth year of elevated atmospheric pCO2 (Swiss FACE)
																				18	21
																				25	31
																				54	55
																				49	50
																				58	58
			7 yr																	18	15
																				23	24
																				27	26
																				45	53
																				53	50
																				51	54
Grassland	FACE	Field	1 yr	192 ppm																1	0.86	Relative	Total soluble N					Plant diversity enhances ecosystem responses to elevated CO2 and nitrogen deposition
Paddy	FACE	Pot	0 yr	200 ppm	5.48	5.66	Unitless				0.87	1.15	g kg-1	0.76	0.62	g kg-1												Elevated CO2 alleviated the dissemination of antibiotic resistance genes in sulfadiazine-contaminated soil: A free-air CO2 enrichment study
					5.54	5.73					0.91	1.21		0.65	0.63
					5.61	5.57					0.93	1.15		0.73	0.65
Paddy	OTC	Field	3 yr	160 ppm	6.20667	6.13333	Unitless	9.46667	10.8333	g kg-1										43.3667	32.3667	mg kg-1	Total inorganic N					Different responses of ammonia-oxidizing archaea and bacteria in paddy soils to elevated CO2 concentration
				200 ppm	6.20667	6.17		9.46667	9.36667											43.3667	32.9333
Paddy	FACE	Pot	0 yr	200 ppm	6.56	6.26	Unitless	2.30858	2.23318	%										101.03	92.4	mg kg-1	Not given	29.07	29.85	mg kg-1	Not given	Elevated CO2 aggravated polystyrene microplastics effects on the rice-soil system under field conditions
					6.67	6.45		2.06497	2.09397											75.48	85.98			27.63	28.17
Paddy	OTC	Field	0 yr	200 ppm													774.72	974.7	mg kg-1	20.79	25.21	mg kg-1	NH4+ + NO3-	54.03	55.98	mg kg-1	Not given	Elevated CO2 and/or O3 shift the functional processes and structural complexity of soil protists in a paddy soil
																	873.48	790.63		19.48	27.53			43.39	49.34
																	777.84	791.43		20.17	17.6			51.55	57.61
																	914.45	832.61		22.75	29.45			55.49	67.88
Forest	Solardome	Field	1 yr	315 ppm	4.53	4.6	Unitless	9.94534	10.4222	%	0.396532	0.442628	%				373.941	603.709	mg kg-1	1.46	2.09	mg kg-1	NH4+ + NO3-					Forest soil properties under elevated CO2: A five-year experiment
			2 yr		4.77	4.6											253.063	261.876		4.29	6.32
			3 yr		4.9	4.9											306.855	325.947		5.11	7.63
			4 yr		5.3	5.33											183.377	171.633		8.9	6.5
			5 yr		5.47	5.23		7.99441	8.78454		0.369086	0.415222					296.27	317.932		6.99	7.09
Grassland	OTC	Field	2 yr	200 ppm				41.9333	42.4333	g kg-1	2.53667	2.66667	g kg-1				1134.33	1180.33	mg kg-1									Soil microbial response in tallgrass prairie to elevated CO2
								33	44.7333		2.01333	2.79667					1106	1242
Grassland	OTC	Field	3 yr	200 ppm													1187.67	1227.67	mg kg-1									Carbon dynamics and microbial activity in tallgrass prairie exposed to elevated CO2 for 8 years
			4 yr														1020.33	1047.67
			5 yr														790.333	925
			6 yr														1038	1114.67
			7 yr														1053.33	1079
			8 yr					35.3	38.1333	g kg-1	2.94	3.18333	g kg-1				1120	1156.67
Grassland	FACE	Field	10 yr	250 ppm				27	28.2	g kg-1																		Plant and soil lipid modifications under elevated atmospheric CO2 conditions: I. Lipid distribution patterns
								25.6	27.1
Upland	OTC	Field	7 yr	320 ppm	5.8	5.9	Unitless	31.8	31.6	g kg-1	2.3	2.4	g kg-1				649.2	658.1	mg kg-1	2.1	1.8	mg kg-1	NH4+ + NO3-	63.4	74.2	mg kg-1	Olsen P	Greater variation of bacterial community structure in soybean- than maize-grown Mollisol soils in responses to seven-year elevated CO2 and temperature
					5.8	5.7		32.5	31.4		2.5	2.6					654.2	683.4		107.3	200.8			64.4	86.9
Grassland (Shrub)	FACE	Field	10 yr	138 ppm				1.29739	1.48508	g kg-1	0.188	0.28	g kg-1															Greater soil carbon and nitrogen in a Mojave Desert ecosystem after 10 years exposure to elevated CO2
								2.64363	3.63922		0.377	0.46
								2.31532	3.40263		0.366	0.468
								2.7541	3.0285		0.338	0.451
								1.626	1.805		0.216	0.249
								1.348	1.529		0.191	0.224
Upland	FACE	Field	0 yr	100 ppm	7.68	7.46	Unitless										542.2	1059.5	mg kg-1	14.3	17.4	mg kg-1	NH4+ + NO3-	40.8	41.2	mg kg-1	Olsen P	Changes in soil nematodes in rhizosphere and non-rhizosphere soils following combined elevated [CO2] and canopy warming in a winter wheat field
					7.55	7.09											764.1	1063.6		17.7	17.2			45	32.4
Paddy	OTC	Field	4 yr	100 ppm	6.49	6.51	Unitless													36.29	35.75	mg kg-1	NH4+ + NO3-					Different characteristics of soil CH4 emissions and methanogenic communities in paddy fields under gradually and abruptly elevated CO2 concentrations
				200 ppm	6.49	6.49														36.29	36.42
Upland	OTC	Field	5 yr	100 ppm				36.67	35.46	Mg ha-1							308	218	mg kg-1									Five years’ exposure of elevated atmospheric CO2 and temperature enriched recalcitrant carbon in soil of subtropical humid climate
								32.53	35.7								182	266
Grassland	FACE	Field	2 yr	200 ppm	7.06333	6.97	Unitless	1.66667	1.50667	g kg-1	0.163333	0.15	g kg-1							3.61667	2.06	mg kg-1	NH4+ + NO3-					Stimulation of soil microbial functioning by elevated CO2 may surpass effects mediated by irrigation in a semiarid grassland
Forest	OTC	Field	3 yr	100 ppm	6.16	6.06	Unitless	79.9	81.1	g kg-1							481.8	680.5	mg kg-1									Changes in soil microbial biomass carbon and enzyme activities under elevated CO2 affect fine root decomposition processes in a Mongolian oak ecosystem
Forest	FACE	Field	5 yr	200 ppm										342	393	mg kg-1								9.9965	9.705	mg kg-1	Water-extractable P	Elevated atmospheric CO2 changes phosphorus fractions in soils under a short rotation poplar plantation (EuroFACE)
																								10.667	7.6825
Grassland	OTC	Pot	3 yr	100 ppm				2.6	2.91	%	0.54	0.63	g kg-1											8.59	8.24	mg L-1	NH4OAc-extractable P	Plant and soil microbial biomasses in Agrostis capillaris and Lathyrus pratensis monocultures exposed to elevated O3 and CO2 for three growing seasons
								3.07	3.39		0.54	0.81												8.05	7.52
								3.25	2.46		0.9	0.59												6.96	6.8
								2.93	3.43		0.72	0.92												5.06	5.53
Paddy	OTC	Field	0 yr	150 ppm	6.52101	6.37228	Unitless										132.8	153.16	mg kg-1	24.5793	23.3621	mg kg-1	NH4+					Impact of elevated CO2 and temperature on soil C and N dynamics in relation to CH4 and N2O emissions from tropical flooded rice (Oryza sativa L.)
Grassland (Shrub)	FACE	Field	10 yr	138 ppm				4.867	6.434	g kg-1	0.683	0.817	g kg-1															Plant and microbial biomarkers suggest mechanisms of soil organic carbon accumulation in a Mojave Desert ecosystem under elevated CO2
								1.636	1.635		0.264	0.229
Forest	FACE	Field	5 yr	150 ppm													171.199	216.474	mg kg-1	17.535	14.665	mg kg-1	NH4+ + NO3-					Labile substrates quality as the main driving force of microbial mineralization activity in a poplar plantation soil under elevated CO2 and nitrogen fertilization
																	189.206	221.125		22.57	24.08
Upland	FACE	Field	0 yr	160 ppm				18.3	18.5	g kg-1	1.81	1.8	g kg-1															C and N in soil organic matter density fractions under elevated atmospheric CO2: Turnover vs. stabilization
			3 yr					15.95	16.5		1.71	1.715
			4 yr					16.3	16.35		1.765	1.75
			5 yr					15.8	16.2		1.76	1.79
Upland	OTC	Field	0 yr	150 ppm	7.84322	7.89897	Unitless	11.5976	11.7788	g kg-1	1.11429	1.05912	g kg-1							102.945	85.8708	mg kg-1	NH4+ + NO3-					Effects of elevated temperature and elevated CO2 on soil nitrification and ammonia-oxidizing microbial communities in field-grown crop
Grassland	SACC	Field	3 yr	250 ppm																1.3395	0.9735	mg kg-1	NO3-					A link between plant diversity, elevated CO2 and soil nitrate
																				0.613	0.394
																				0.613	0.3025
			5 yr																	1.326	0.9155
																				0.512	0.346
																				0.558	0.3115
Forest	FACE	FIeld	15 yr	200 ppm																5.8	6.1	mg kg-1	NH4+ + NO3-					Trenching reduces soil heterotrophic activity in a loblolly pine (Pinus taeda) forest exposed to elevated atmospheric [CO2] and N fertilization
																				8.7	10.2
																				8.7	8.5
																				11.3	11.6
Forest	OTC	Field	1 yr	300 ppm	5.25	5.18	Unitless	3.4	3.5	g kg-1	0.43	0.45	g kg-1	0.15	0.15	g kg-1	0.47815	0.50809	g kg-1									Effects of elevated atmospheric CO2 and nitrogen deposition on leaf litter and soil carbon degrading enzyme activities in a Cd-contaminated environment: A mesocosm study
					4.67	4.66		3.4	3.4		0.64	0.61		0.13	0.13		0.56199	0.64301
Grassland	FACE	Field	6 yr	80 ppm				36.115	34.675	g kg-1																		Depth-dependent response of soil aggregates and soil organic carbon content to long-term elevated CO2 in a temperate grassland soil
			9 yr					36.11	39.04
			13 yr					26.82	28.35
Upland	OTC	Field	5 yr	170 ppm	7.6	7.9	Unitless	4.9	6	g kg-1							105.8	168.5	mg kg-1									Continuous cropping under elevated CO2: Differential effects on C4 and C3 crops, soil properties and carbon dynamics in semi-arid alfisols
				320 ppm	7.6	8		4.9	5.2								105.8	174.2
Forest	OTC	Pot	0 yr	315 ppm	6.51064	5.91489	Unitless	34.447	42.187	g kg-1																		Elevated CO2 increases glomalin-related soil protein (GRSP) in the rhizosphere of Robinia pseudoacacia L. seedlings in Pb- and Cdcontaminated soils
					6.19149	5.85106		33.757	38.509
					6.12766	5.76596		27.704	38.509
					5.95745	5.91489		38.304	38.505
					5.93617	5.70213		35.622	44.562
					5.87234	5.59574		32.863	36.516
Upland	OTC	Field	2 yr	200 ppm				11.77	11.43	g kg-1	1.05	1.03	g kg-1				182.1	190.2	mg kg-1	31.1	25.7	mg kg-1	NH4+ + NO3-					Effects of elevated O3 and CO2 on the relative contribution of carbohydrates to soil organic matter in an agricultural soil
								11.65	10.97		1.09	1.02					187.5	176.5		46.3	38
								10.43	10.47		1.01	0.99					116.8	156.9		34.6	34
								10.9	10.34		1	0.99					212.6	218.1		58.3	38.6
Paddy	FACE	Field	0 yr	200 ppm																10.8	9.8	mg kg-1	Total inorganic N	4	5.3	mg kg-1	Olsen P	Availability of soil nitrogen and phosphorus in a typical rice–wheat rotation system under elevated atmospheric [CO2]
																				10.3	11.5			4.1	5.4
Upland			1 yr																	10	8.7			4.3	4.6
																				10.8	10.8			4.4	4.5
Forest	FACE	Field	1 yr	150 ppm													349.667	393	mg kg-1	35.7	34.6333	mg kg-1	NH4+ + NO3-	9	11.4	mg kg-1	NH4F-extractable P	Seasonality of soil biological properties in a poplar plantation growing under elevated atmospheric CO2
			2 yr														193	239.5		32.1	18.4			10.1	10.7
Upland	OTC	Pot	0 yr	400 ppm							0.649	0.692	g kg-1				229	250	mg kg-1	17.64	9.771	mg kg-1	Total inorganic N					Impacts of elevated CO2 on nitrogen uptake of cucumber plants and nitrogen cycling in a greenhouse soil
											0.7	0.693					218	211		15.272	12.705
Paddy	OTC	Field	8 yr	150 ppm	6.2427	6.15281	Unitless	0.638	0.718	%							219.88	291.45	mg kg-1					20.209	25.619	mg kg-1	Bray I	Influence of elevated CO2 on arbuscular mycorrhizal fungal community elucidated using Illumina MiSeq platform in sub-humid tropical paddy soil
Paddy	OTC	Field	9 yr	150 ppm	7.45	7.75	Unitless	12.5	14.9	g kg-1	1.44	1.44	g kg-1	0.74	0.72	g kg-1	179	227	mg kg-1	40.5	33.1	mg kg-1	NH4+ + NO3-	36.3	33.2	mg kg-1	Olsen P	Long-term warming and elevated CO2 increase ammonia-oxidizing microbial communities and accelerate nitrification in paddy soil
					7.66	7.68		12.9	13.3		1.48	1.43		0.74	0.73		207	259		43.7	43.1			38	35.4
Paddy	OTC	Field	4 yr	200 ppm	6.2	6.125	Unitless	9.975	10.2	g kg-1										34.475	25.525	mg kg-1	Total inorganic N					Effect of elevated atmospheric CO2 concentration on the activity, abundance and community composition of aerobic methanotrophs in paddy soils
Forest	OTC	Pot	4 yr	315 ppm	7.83	8.06	Unitless	1.08	1.41	g kg-1	0.14	0.14	g kg-1															Soil microbial communities in the rhizosphere of Robinia pseudoacacia L. after being exposed to elevated atmospheric CO2 and cadmium for 4 years
					8.08	8.16		1.32	1.37		0.15	0.15
					8.33	8.39		1.24	1.31		0.17	0.13
Upland	FACE	Field	8 yr	150 ppm				6.7	7.03333	g kg-1																		Elevated CO2 alters aggregate‑carbon and microbial community but does not affect total soil organic C in the semi-arid tropics
Upland	FACE	Field	7 yr	150 ppm				2.46667	2.76667	%	0.193333	0.216667	%							22.3667	21.1333	lb a-1	NH4+ + NO3-					Distinct responses of soil microbial communities to elevated CO2 and O3 in a soybean agro-ecosystem
								2.66667	2.56667		0.213333	0.206667								23.3667	24.4
Grassland (Shrub)	FACE	Field	2 yr	150 ppm	7.99	7.98	Unitless	6.16	5.99	g kg-1	0.65	0.61	g kg-1															Trace N gas losses and N mineralization in Mojave desert soils exposed to elevated CO2
					8.08	7.84		3.56	3.84		0.43	0.47
					8.11	8.12		4.59	5.81		0.58	0.73
					8.23	8.16		2.23	1.76		0.3	0.47
Paddy	FACE	Field	5 yr	100 ppm	7.46	7.41	Unitless	15	17.8	g kg-1	1.5	1.7	g kg-1							17.02	16.34	mg kg-1	NH4+ + NO3-					Compositional variations of active autotrophic bacteria in paddy soils with elevated CO2 and temperature
					7.64	7.15		14.3	20.4		1.4	2								19.41	20.42
Grassland	FACE	Field	10 yr	300 ppm	4.95	4.99	Unitless				0.31	0.26	g kg-1							4.09	5.13	mg kg-1	Total inorganic N					Composition and activity of nitrifier communities in soil are unresponsive to elevated temperature and CO2, but strongly affected by drought
					5.02	4.97					0.27	0.29								6.04	6.84
Grassland	FACE	Field	1 yr	100 ppm	5.63	5.73	Unitless	53	49.8	g kg-1	4.23	4.08	g kg-1				1020	1040	mg kg-1	11.5	11.9	mg kg-1	Total inorganic N					Elevated [CO2] effects on herbage production and soil carbon and nitrogen pools and mineralization in a species-rich, grazed pasture on a seasonally dry sand
			2 yr		5.77	5.8		53.1	50.5		4.29	4.13					981	976		14	11.8
			3 yr		5.53	5.63		53.5	51.3		4.43	4.22					945	921		11.2	7.7
			4 yr		5.73	5.71		50.3	48.9		4.07	4.05					1010	1020		12.8	12.2
			5 yr		5.83	5.96		51.7	49.8		4.17	4.09					1040	1160		12.4	14.9
Grassland	FACE	Field	6 yr	260 ppm				3.411	3.628	kg m2																		Impact of elevated CO2 on soil organic matter dynamics as related to changes in aggregate turnover and residue quality
								3.625	3.731
Upland	FACE	Field	12 yr	145 ppm													321.581	331.879	mg kg-1	12.911	11.11	mg kg-1	NH4+ + NO3-					Impacts of Elevated Atmospheric CO2 and N Fertilization on N2O Emissions and Dynamics of Associated Soil Labile C Components and Mineral N in a Maize Field in the North China Plain
																	353.946	366.818		6.775	5.61
																	377.115	404.331		7.58	6.242
																	360.382	364.243		20.972	18.586
																	397.711	462.439		12.674	9.728
																	408.192	433.936		10.058	8.595
Upland	OTC	Field	2 yr	180 ppm																59.654	44.399	mg kg-1	NH4+ + NO3-					INTERACTIVE EFFECTS OF ELEVATED CO2 CONCENTRATION AND NITROGEN FERTILIZER APPLICATION ON NITROGEN DISTRIBUTION IN A COTTON SOIL SYSTEM
																				62.402	47.02
																				81.554	42.782
																				80.487	50.507
				360 ppm																59.654	55.847
																				62.402	59.956
																				81.554	66.834
																				80.487	65.371
Forest	OTC	Field	10 yr	180 ppm	6.7	6.7	Unitless	28.9	29.1	g kg-1	2.2	2.1	g kg-1				169.267	211.56	mg kg-1	6.23104	7.28949	mg kg-1	NH4+ + NO3-					Does the accelerated soil N cycling sustain N demand of Quercus mongolica after decade-long elevated CO2 treatment?
Forest	FACE	Field	5 yr	150 ppm				1.46	1.83	%	0.09	0.11	%				197.28	234.29	mg kg-1	10.705	9.863	mg kg-1	NH4+ + NO3-	2.86342	2.90539	mg kg-1	Bray I	The influence of elevated CO2 and soil depth on rhizosphere activity and nutrient availability in a mature Eucalyptus woodland
Grassland	FACE	Field	10 yr	250 ppm				28.7	31.7	g kg-1	3.16	3.35	g kg-1															Decomposition of 14C-labeled roots in a pasture soil exposed to 10 years of elevated CO2
								27.3	29.7		2.95	3.22
Forest	OTC	Pot	0 yr	350 ppm				3.1	2.87	g kg-1							177	259	mg kg-1									Soil microbial communities beneath Populus grandidentata crown under elevated atmospheric CO2
Upland	OTC	Field	5 yr	360 ppm				0.587	0.68	t m-3																		ELEVATED ATMOSPHERIC CO2 IN AGROECOSYSTEMS: SOIL PHYSICAL PROPERTIES
								0.647	0.832
Grassland	FACE	Field	9 yr	240 ppm				21.1	22.6	g kg-1																		Carbon dynamics in a temperate grassland soil after 9 years exposure to elevated CO2 (Swiss FACE)
								20.2	23.4
								21.2	22.9
Grassland	FACE	Field	5 yr	180 ppm				0.706217	0.751739	%	0.0703187	0.0729516	%															Sensitivity of grassland carbon pools to plant diversity, elevated CO2, and soil nitrogen addition over 19 years
								0.756786	0.734232		0.0722844	0.06714
								0.788127	0.8468		0.07395	0.0796667
								0.732671	0.763833		0.0701583	0.0735417
								0.651169	0.725734		0.0629562	0.0728437
								0.761669	0.754483		0.0673823	0.0729367
								0.79567	0.751497		0.0783267	0.06837
								0.842429	0.809475		0.0762667	0.0740958
			10 yr					0.763011	0.660986		0.0652391	0.0594141
								0.852669	0.826043		0.0730016	0.07029
								0.98731	1.0482		0.08254	0.0853233
								1.21555	1.1422		0.0964667	0.0924875
								0.745823	0.786877		0.0653734	0.0689328
								0.998105	0.947047		0.0830242	0.0798733
								1.07765	1.05887		0.08893	0.08413
								1.25972	1.22251		0.100125	0.0960042
			15 yr					0.678406	0.617734		0.0603281	0.0562656
								0.791453	0.777117		0.067875	0.0685333
								0.892	0.943767		0.0728	0.0784667
								0.888792	0.94125		0.076625	0.0790417
								0.659469	0.644531		0.0614063	0.0582969
								0.828306	0.797583		0.071129	0.06835
								0.956833	0.982167		0.08	0.082
								0.998125	0.997875		0.0810417	0.0820833
			19 yr					4.35298	4.40168	kg m-2
Forest	FACE	Field	0 yr	150 ppm	5.49993	5.32143	Unitless	1.33583	1.48667	%	0.1	0.100833	%	66.4608	69.7158	mg kg-1	877.642	804.122	mg kg-1	5.64454	6.04854	mg kg-1	NH4+ + NO3-	1.71698	1.9261	mg kg-1	Bray I	The fate of carbon in a mature forest under carbon dioxide enrichment Microbial competition for phosphorus limits the CO2 response of a mature forest Elevated carbon dioxide increases soil nitrogen and phosphorus availability in a phosphorus-limited Eucalyptus woodland
			1 yr					1.6025	1.7025		0.114583	0.11625		80.9867	82.5858		523.314	538.574		5.28618	6.01467			1.63693	1.83232
			2 yr					1.57333	1.62556		0.11	0.112222		72.895	73.7433		369.845	339.863		6.11531	5.9452			1.1969	1.28674
			3 yr														292.632	255.072						1.75278	1.682
			6 yr					1.82753	1.46003					67.6454	77.7465		173.691	158.498						3.80197	3.4782
Paddy	FACE	Field	0 yr	200 ppm																12.0411	11.8873	mg kg-1	NH4+ + NO3-					Elevated atmospheric CO2 reduces CH4 and N2O emissions under two contrasting rice cultivars from a subtropical paddy field in China
																				17.1543	12.3953
			2 yr																	8.02709	5.60014
																				7.65864	6.00016
																				7.49076	4.72314
																				8.5762	5.44636
			3 yr																	7.62189	5.70584
																				7.10394	4.61658
																				6.79852	3.88739
																				7.52745	3.93375
Forest	OTC	Pot	0 yr	150 ppm													5.36	6.64	mg kg-1	1.2	1.91	mg kg-1	NH4+ + NO3-					Highly elevated CO2 and fertilization with nitrogen stimulates significant schima superba growth and mediates soil microbial community composition along an oligotroph-copiotroph spectrum
																	5.52	10.17		8.91	2.92
																	18.07	16.48		26.99	19.89
				350 ppm													5.36	5.89		1.2	1.43
																	5.52	6.07		8.91	3.96
																	18.07	10.65		26.99	20.62
Forest	FACE	Field	1 yr	150 ppm							0.941168	0.970138	Relative							33.5567	33.5785	mg kg-1	NH4+ + NO3-					Assessment of soil nitrogen and phosphorous availability under elevated CO2 and N-fertilization in a short rotation poplar plantation
																				32.632	38.1636
																				31.9533	32.3457
			2 yr								0.953853	0.86308								30.0316	24.5483
																				37.8249	25.5654
																				37.0418	23.6677
			3 yr																	6.61981	6.22862			18.6993	20.0494	mg kg-1	NH4F-extractable P
																				9.01796	5.17884
																				7.67633	5.17609
			4 yr								0.987256	0.961842								5.01471	3.8335			16.6275	19.0689
																				7.16501	4.67927
																				8.14672	6.07146
			5 yr								1.09458	1.11165								17.2649	14.7052			14.2096	10.0149
																				15.4932	12.9429
																				19.012	15.8177
			3 yr																	14.4786	7.21053			23.0562	18.6799
																				20.9966	6.91729
																				24.1105	7.64789
			4 yr								0.96408	1.0085								10.2049	5.80451			23.8024	20.2443
																				13.3557	5.81203
																				12.6722	5.40845
			5 yr								1.03247	1.09813								21.0112	9.21053			15.6581	10.9175
																				20.9804	9.06767
																				26.1586	9.3662
Grassland	FACE	Field	1 yr	200 ppm																				3.51775	3.78948	mg kg-1	Olsen P	Grassland responses to elevated CO2 determined by plant–microbe competition for phosphorus
																								4.15543	4.51393
																								3.62769	3.60175
																								6.88389	4.69541
																								18.8215	20.2819
																								23.4464	22.4314
																								19.7588	18.197
																								21.1691	28.2381
			2 yr																					6.84549	6.52419
																								8.63949	6.99941
																								7.6283	5.99392
																								10.921	7.70513
																								21.4986	26.4969
																								30.2892	28.9655
																								26.5562	21.0855
																								30.5268	33.4633
			3 yr																					4.74373	4.38412
																								4.82164	5.19555
																								4.33546	3.84017
																								9.46112	7.53633
																								19.5412	22.1986
																								30.2525	26.6245
																								26.1455	20.28
																								26.3302	27.6527
Forest	FACE	Field	5 yr	150 ppm				29.2	32.7	g kg-1	2.4	2.73	g kg-1							3.22448	3.71069	mg kg-1	NH4+ + NO3-					Increased Nitrogen Availability in the Soil Under Mature Picea abies Trees Exposed to Elevated CO2 Concentrations
Upland	FACE	Field	8 yr	200 ppm				2.30333	1.98	%	0.158	0.153667	%							32.9933	35.0033	mg kg-1	NH4+ + NO3-					Elevated CO2 shifts the functional structure and metabolic potentials of soil microbial communities in a C4 agroecosystem
Forest	FACE	Field	10 yr	150 ppm				2.06	2.51	%	0.151333	0.186333	%							34.84	34.3567	mg kg-1	NO3-					Divergent Responses of Forest Soil Microbial Communities under Elevated CO2 in Different Depths of Upper Soil Layers
Grassland	FACE	Pot	1 yr	250 ppm				1.68	1.76	%	0.151	0.155	%															Using stable isotopes to determine soil carbon input differences under ambient and elevated atmospheric CO2 conditions
Grassland (Shrub)	OTC	Field	1 yr	350 ppm																194	132	mg kg-1	NH4+	110	70	mg kg-1	Resin-P	Elevated CO2 increases nitrogen fixation and decreases soil nitrogen mineralization in Florida scrub oak
Forest	FACE	Field	10 yr	150 ppm				1.37096	1.38999	%																		Does elevated atmospheric CO2 affect soil carbon burial and soil weathering in a forest ecosystem?
Forest	OTC	Pot	5 yr	360 ppm	6.95	6.9	Unitless	2.9	3	%	1.54976	0.778251	g kg-1	0.612	0.681	g kg-1				4.4698	2.37584	mg kg-1	NO3-	24.7	29.85	mg kg-1	Mehlich 3 P	Elevated Atmospheric CO2 Alters Soil Microbial Communities Associated with Trembling Aspen (Populus tremuloides) Roots
Paddy	FACE	Field	0 yr	200 ppm										0.60574	0.646855	g kg-1								38.1206	46.7505	mg kg-1	Olsen P	Reduced phosphorus availability in paddy soils under atmospheric CO2 enrichment
			6 yr											0.612146	0.608116									44.9879	38.4203
			9 yr											1.09032	1.09799									124.607	89.4324
Forest	FACE	Field	14 yr	200 ppm	5.345	4.958	Unitless	2.65	2.31	%				1.81	2.36	mg kg-1				0.28	1.54	mg kg-1	NO3-					Changes in fungal community composition in response to elevated atmospheric CO2 and nitrogen fertilization varies with soil horizon
					4.456	4.674		3.3	3.73					3.09	1.74					23.55	23
Forest	OTC	Pot	0 yr	115 ppm				12.4436	12.4878	g kg-1							432.144	456.388	mg kg-1									Elevated CO2 Affects the Soil Organic Carbon Fractions and Their Relation to Soil Microbial Properties in the Rhizosphere of Robinia pseudoacacia L. Seedlings in Cd-Contaminated Soils
								12.6206	12.6005								383.107	443.662
								12.7534	12.2665								343.615	419.418
				315 ppm				12.4436	12.5764								432.144	466.7
								12.6206	12.178								383.107	455.839
								12.7534	13.0874								343.615	436.422
Upland	FACE	Field	7 yr	160 ppm	4.41523	4.53797	Unitless	40.1928	37.1681	g kg-1	3.23192	2.98579	g kg-1	0.457589	0.389127	g kg-1	59.4123	74.6756	mg kg-1					47.6724	39.8684	mg kg-1	Olsen P	Long-term impact of elevated CO2 on phosphorus fractions varies in three contrasting cropping soils
					7.28898	7.43036		8.51084	8.51084		0.73454	0.75788		0.210156	0.171343		117.935	114.218						38.3883	32.4007
					5.72475	5.86588		3.45215	3.89544		0.23167	0.25501		0.129834	0.0818568		19.1979	23.1521						52.5163	39.1283
Forest	FACE	Field	2 yr	160 ppm				20	21.4	g kg-1	1.55	1.61	g kg-1															Net mineralization of N at deeper soil depths as a potential mechanism for sustained forest production under elevated [CO2]
Upland	FACE	Field	5 yr	160 ppm				15.57	16.16	g kg-1							434	438	mg kg-1									Stimulation of microbial extracellular enzyme activities by elevated CO2 depends on soil aggregate size
Forest	FACE	Field	7 yr	160 ppm				10.6	10.7	g kg-1	0.9	0.87	g kg-1				220.8	116.76	mg kg-1									Enhanced litter input rather than changes in litter chemistry drive soil carbon and nitrogen cycles under elevated CO2: a microcosm study
Grassland	FACE	Field	4 yr	75 ppm				35.288	37.2326	g kg-1	3.39143	3.64684	g kg-1				492.2	483.4	mg kg-1									Increased quantity and quality of coarse soil organic matter fraction at elevated CO2 in a grazed grassland are a consequence of enhanced root growth rate and turnover
Upland	FACE	Field	3 yr	180 ppm				30.3	27	g kg-1	2.3	2.2	g kg-1															Soil organic matter dynamics under soybean exposed to elevated [CO2]
Upland	OTC	Pot	0 yr	200 ppm										0.1218	0.1325	g kg-1								32.9	35.6	mg kg-1	Olsen P	Impact of Elevated CO2 on Soil–Plant Phosphorus Dynamics, Growth, and Yield of Chickpea (Cicer arietinum L.) in an Alkaline Vertisol of Central India
Forest	FACE	Field	4 yr	200 ppm	5.66	5.52	Unitless	18.2197	19.711	g kg-1	0.94	1.18	g kg-1															Increased moisture and methanogenesis contribute to reduced methane oxidation in elevated CO2 soils
Grassland	FACE	Field	22 yr	100 ppm	6.49358	6.50741	Unitless	38.244	46.723	g kg-1	3.9	4.491	g kg-1	1.1038	1.1218	g kg-1				36.46	28.188	mg kg-1	NH4+ + NO3-	22.76	13.91	mg kg-1	Olsen P	Long-term atmospheric carbon dioxide enrichment decreases soil phosphorus availability in a grazed temperate pasture
Grassland	FACE	Field	13 yr	100 ppm				4.4	4.99	%	3.89	4.37	g kg-1				231.275	249.625	mg kg-1	12.2095	12.6365	mg kg-1	NH4+ + NO3-					Rhizospheric carbon-nitrogen interactions in a mixed-species pasture after 13 years of elevated CO2
Forest	FACE	Field	2 yr	150 ppm																33.9943	37.6699	μg cm-2 month-1	NH4+ + NO3-	0.202917	0.213854	μg cm-2 month-1	Membrane-P	Decoupling of nutrient cycles in a Eucalyptus woodland under elevated CO2
			3 yr																	33.5472	44.4249			0.309444	0.33375
			4 yr																	43.5952	53.639			0.268611	0.234167
Forest	Biosphere 2	Field	1 yr	400 ppm				1.11914	0.900648	Relative																		Growth of Eastern Cottonwoods (Populus deltoides) in elevated [CO2] stimulates stand-level respiration and rhizodeposition of carbohydrates, accelerates soil nutrient depletion, yet stimulates above- and belowground biomass production
			2 yr					0.976908	0.940883
			3 yr								2.002	1.824	g kg-1	157.28	116.22	mg kg-1
			4 yr					0.767543	0.670698
Grassland	FACE	Field	2 yr	120 ppm				4.52679	3.9797	kg m-2																		Accumulation of soil carbon under elevated CO2 unaffected by warming and drought
								5.09687	4.7208
								4.12774	4.34078
								4.94485	4.85381
			6 yr					5.4674	4.88233
								5.08732	5.33833
								3.96621	4.76832
								5.58141	6.06045
			8 yr					4.9008	5.43682
								5.07183	6.25395
								4.93886	5.64588
								4.90086	6.31093
Upland	FACE	Field	0 yr	200 ppm																				20.661	21.1075	mg kg-1	Olsen P	Dynamics of soil available phosphorus and its impact factors under simulated climate change in typical farmland of Taihu Lake region, China
																								19.6505	17.8246
			2 yr																					48.3656	44.2653
																								37.5061	36.0625
			3 yr																					39.1459	30.5541
																								27.8818	26.7938
Upland	FACE	Field	3 yr	150 ppm				1.68775	1.69875	kg m-2							37	38.375	g m-2									Indirect effects of soil moisture reverse soil C sequestration responses of a spring wheat agroecosystem to elevated CO2
			4 yr					1.74875	1.7385								30.3	31
			5 yr					1.75025	1.773								37.225	37.525
Forest	FACE	Field	1 yr	150 ppm	8.43	8.4	Unitless	10.3	10.78	g kg-1	1.06	1.1	g kg-1	0.3773	0.393	g kg-1				440.9	434.7	mg kg-1	Not given	4.16	4.13	mg kg-1	Olsen P	Tree growth rate regulate the influence of elevated CO2 on soil biochemical responses under tropical condition
					8.38	8.33		10.48	11.22		1.11	1.2		0.397	0.423					425.5	411.2			3.94	3.83
			4 yr		8.27	8.22		10.51	11.28		1.15	1.23		0.4064	0.436					417.3	406.5			3.98	3.87
					8.16	8.01		11.02	12.43		1.23	1.37		0.4516	0.4474					382.7	345			3.74	3.39
Upland	FACE	Pot	0 yr	200 ppm										118	114	mg kg-1								6.92	7.27	mg kg-1	Olsen P	Phosphorus supply enhances the response of legumes to elevated CO2 (FACE) in a phosphorus-deficient vertisol
														134	136									8.38	8.81
														125	120									7.41	6.8
														135	149									8.5	8.39
Forest	OTC	Field	5 yr	310 ppm	4.3525	4.225	Unitless	1.0425	1.21	%				100.125	111.963	mg kg-1								1.215	1.59	mg kg-1	NH4F-extractable P	Shifts in soil phosphorus fractions under elevated CO2 and N addition in model forest ecosystems in subtropical China
					4.4	4.1875		1.1075	1.335					109.142	103.875									1.685	1.9925
Grassland (Shrub)	FACE	Field	5 yr	130 ppm				2.4879	2.5474	kg m-2							379.23	431.06	mg kg-1	1.06	0.7	mg kg-1	NH4+ + NO3-	0.92	0.45	mg kg-1	Water-extractable P	Soil microorganisms respond to five years of climate change manipulations and elevated atmospheric CO2 in a temperate heath ecosystem
								2.7439	2.2439								467.23	312.6		2.99	1.2			0.79	0.43
								2.2729	2.1729								441.94	459.24		1.21	1.52			1.18	0.52
								2.2215	2.0864								448.23	417.5		1.61	1.83			1.16	0.85
Paddy	OTC	Field	0 yr	200 ppm																84.7417	81.1494	mg kg-1	NH4+ + NO3-					Effect of Planting System and Elevated CO2 Environment on Soil NH4+-N and NO3--N Content and Yield of Hybrid Rice in Subtropical India
																				165.657	146.644
			2 yr																	84.4351	84.4351
																				158.428	139.459
Grassland (Tundra)	OTC	Field	1 yr	150 ppm	5.20617	5.39257	Unitless	43.43	47.15	g kg-1	3.3	3.51	g kg-1							24.44	26.82	mg kg-1	NH4+ + NO3-					Effects 10 years elevated atmospheric CO2 on soil bacterial community structure in Sanjiang Plain, Northeastern China
			5 yr		5.20617	5.3773		43.43	46.96		3.3	3.44								24.44	26.38
			10 yr		5.20617	5.30483		43.43	45.54		3.3	3.39								24.44	25.36
Grassland	FACE	Field	3 yr	200 ppm				0.62	0.57	%	0.058	0.054	%				119.631	134.648	mg kg-1									Divergent effects of elevated CO2, N fertilization, and plant diversity on soil C and N dynamics in a grassland field experiment
								0.66	0.6		0.061	0.055
Forest	OTC	Pot	4 yr	300 ppm	4.76938	4.61091	Unitless	8.942	7.733	g kg-1							250.821	324.89	mg kg-1									Effects of elevated CO2 and nitrogen addition on soil organic carbon fractions in a subtropical forest
					4.62774	4.48259		10.126	9.34								181.884	296.546
Paddy	FACE	Field	3 yr	100 ppm	7.26	7.08	Unitless	16.4	20.4	g kg-1	1.52	2.09	g kg-1															Contrasting effects of elevated CO2 and warming on temperature sensitivity of soil organic matter decomposition in a Chinese paddy field
					7.24	6.86		16	21.4		1.6	2.18
Paddy	FACE	Field	9 yr	200 ppm	7.25916	6.92368	Unitless	20.328	23.897	g kg-1	1.897	2.209	g kg-1							10.92	12.231	mg kg-1	NH4+ + NO3-					Warming-Induced Stimulation of Soil N2O Emissions Counteracted by Elevated CO2 from Nine-Year Agroecosystem Temperature and Free Air Carbon Dioxide Enrichment
					7.29529	6.89487		22.305	27.55		2.14	2.5506								11.079	11.164
Paddy	FACE	Field	11 yr	200 ppm				17.52	17.95	g kg-1							385.998	424.172	mg kg-1									Plant-mediated effects of elevated CO2 and rice cultivars on soil carbon dynamics in a paddy soil
								17.992	18.8377								375.454	447.031
Upland	FACE	Field	0 yr	200 ppm																16.517	13.818	mg kg-1	NH4+ + NO3-	17.43	20.498	mg kg-1	Olsen P	Availability of soil nitrogen and phosphorus under elevated [CO2] and temperature in the Taihu Lake region, China
																				14.399	13.238			18.419	16.441
Grassland	FACE	Field	14 yr	80 ppm	5.66	5.45	Unitless	3.56	4.5	%	0.32	0.39	%							2.44	3.39	μmol g-1	NH4+ + NO3-					Soil Conditions Rather Than Long-Term Exposure to Elevated CO2 Affect Soil Microbial Communities Associated with N-Cycling
					6.02	6.04		4.56	4.5		0.45	0.44								4.87	8.25
					6.11	5.81		5.35	4.83		0.51	0.48								7.08	3.89
Forest	OTC	Pot	1 yr	300 ppm	5.32	5.305	Unitless	3.98	3.825	g kg-1	0.285	0.285	g kg-1				46.075	50.405	mg kg-1	8.34	9.795	mg kg-1	NH4+ + NO3-					Effects of Elevated CO2 Concentration and Nitrogen Addition on Soil Respiration in a Cd-Contaminated Experimental Forest Microcosm
					4.67	4.65		3.43	3.53		0.27	0.29					46.855	45.545		19.78	22.68
Grassland	FACE	Field	5 yr	150 ppm				2.995	2.81	%	0.22	0.195	%				567.3	332.45	mg kg-1	3.98	4.33	mg kg-1	Total inorganic N					Changes in the microbial community structure of bacteria, archaea and fungi in response to elevated CO2 and warming in an Australian native grassland soil
								2.195	2.8		0.16	0.19					420.55	330.25		3.8	4.165
								3.39	2.7		0.24	0.195					581.85	382.5		9.295	4.225
								2.245	2.72		0.16	0.195					390.05	350.1		6.285	7.895
Upland	FACE	Field	6 yr	250 ppm				27.6	31.5	t ha-1																		Carbon-13 input and turn-over in a pasture soil exposed to long-term elevated atmospheric CO2
								27.6	29.1
								29.9	30.4
								29.7	29.5
Upland	FACE	Field	4 yr	250 ppm				21.1	24.4	g kg-1																		Net soil carbon input under ambient and elevated CO2 concentrations: isotopic evidence after 4 years
								19.4	21.8
								18.5	20
								21.4	19.8
Grassland	OTC	Field	5 yr	100 ppm				29.96	30.499	g kg-1	2.8565	2.5956	g kg-1	0.4405	0.423	g kg-1	73.418	84.2325	mg kg-1	11.4509	17.6353	mg kg-1	NH4+ + NO3-					Elevated CO2 decreases soil carbon stability in Tibetan Plateau
								30.679	30.859		2.942	2.578		0.4513	0.4765		73.2699	74.0699		15.39	14.5292
Grassland	FACE	Pot	8 yr	150 ppm	4.37	4.52	Unitless	40.8	37.5	g kg-1	3.38	3.06	g kg-1				258	242	mg kg-1	30.7	24.9	mg kg-1	Not given					Shining a Light on How Soil Organic Carbon Behaves at Fine Scales under Long-Term Elevated CO2: An 8 Year Free-Air Carbon Dioxide Enrichment Study Susceptibility of soil organic carbon to priming after long-term CO2 fumigation is mediated by soil texture
					7.16	7.23		10.6	11.2		0.86	0.92					391	409		3.3	3.6
					4.95	5.2		4.3	3.8		0.36	0.33					47	60		5.3	3.7
Upland	FACE	Field	5 yr	160 ppm				3.5735	3.9745	g kg-1	0.2845	0.313	g kg-1				23	48.3333	mg kg-1	11.5	8.5	mg kg-1	Total inorganic N					Long-term effects of elevated CO2 on carbon and nitrogen functional capacity of microbial communities in three contrasting soils
								43.4695	37.3685		3.537	3.029					109.333	88.3333		34.5	30
								10.3875	9.0455		0.888	0.8515					114.667	52.6667		7	5
Forest	OTC	Pot	4 yr	200 ppm				15.1	14.7	g kg-1	1	1	g kg-1															Interactive effects of elevated CO2 and nitrogen deposition on fatty acid molecular and isotope composition of above- and belowground tree biomass and forest soil fractions
								14.3	15.1		1	1
Forest	OTC	Field	4 yr	200 ppm	4.2	4.2	Unitless													2.24993	1.69144	mg kg-1	NH4+ + NO3-	2.1	2.3	mg kg-1	Olsen P	Elevated CO2 influences nutrient availability in young beech-spruce communities on two soil types
					4.1	4.1														4.92795	4.15449			2.3	2.3
					7.1	7.2														3.62241	4.17569			6.5	6.7
					7.2	7.1														6.42421	6.2988			5.6	5.7
Forest	FACE	Field	6 yr	150 ppm				1.61513	1.48133	kg m-2	0.16586	0.1484	kg m-2	17.09	15.79	g m-2												Elevated CO2 increased phosphorous loss from decomposing litter and soil organic matter at two FACE experiments with trees
			4 yr	180 ppm				0.33558	0.31429		0.341	0.3268		30.9	22.3
								0.3066	0.31225		0.3174	0.3302		29.4	23.4
								0.36875	0.34745		0.3529	0.3306		31.3	23.9
Paddy	FACE	Field	10 yr	200 ppm				14.8039	16.5864	g kg-1	1.48484	1.61412	g kg-1															Effects of elevated CO2 and nitrogen addition on organic carbon and aggregates in soil planted with different rice cultivars
								12.7109	16.3131		1.31111	1.48888
								13.9841	16.0709		1.61412	1.54302
								11.7855	14.8412		1.17213	1.43555
Forest	OTC	Field	6 yr	290 ppm	7.20356	7.00277	Unitless	4.01556	5.27029	g kg-1	0.16918	0.19531	g kg-1				95.5005	178.788	mg kg-1	2.26286	1.25964	mg kg-1	NH4+ + NO3-					Changes in soil carbon and nitrogen properties and microbial communities in relation to growth of Pinus radiata and Nothofagus fusca trees after 6 years at ambient and elevated atmospheric CO2
					6.17918	5.99618		23.5765	33.8717		0.77792	1.12632					341.783	373.558		3.12927	17.995
Forest	OTC	Field	6 yr	350 ppm																1.28816	1.00483	mg kg-1	NH4+ + NO3-					Does deep soil N availability sustain long-term ecosystem responses to elevated CO2?
			11 yr																	1.50529	1.32192
Forest	FACE	Field	9 yr	200 ppm	5.41	5.2	Unitless	3.81	4.48	%																		Plant and Soil Mediation of Elevated CO2 Impacts on Trace Metals
			7 yr	150 ppm	4.85	4.72		3.85	4.12
	OTC		10 yr	350 ppm	4.97	4.78		1.62	1.67
Paddy	FACE	Field	8 yr	100 ppm	7.51	7.27	Unitless	19.8	22.1	g kg-1	1.81	1.98	g kg-1				497	635	mg kg-1									Long-term elevated CO2 and warming enhance microbial necromass carbon accumulation in a paddy soil
					7.45	7.15		21	24.9		1.99	2.2					556	710
Grassland (Shrub)	FACE	Field	8 yr	120 ppm				26.5	21.6	g kg-1	1.6	1.4	g kg-1				245.9	216.5	mg kg-1	3.1	2.7	mg kg-1	NH4+ + NO3-					Resistance of soil protein depolymerization rates to eight years of elevated CO2, warming, and summer drought in a temperate heathland
								20.5	18.9		1.4	1.3					233.8	221.7		3.1	3.5
								21.5	19.9		1.4	1.3					220.4	225.5		3.1	2.3
								21.3	19.1		1.4	1.2					210.3	198.7		3.7	2.5
Grassland	FACE	Field	8 yr	250 ppm				3.433	3.114	g m-2	0.329	0.331	g m-2															Linking sequestration of 13C and 15N in aggregates in a pasture soil following 8 years of elevated atmospheric CO2
								3.733	3.834		0.362	0.377
Grassland	FACE	Field	8 yr	250 ppm				32.09	34.561	t ha-1	3.435	3.712	t ha-1															Soil 13C–15N dynamics in an N2-fixing clover system under long-term exposure to elevated atmospheric CO2
								30.53	35.906		3.352	3.868
								33.02	34.386		3.493	3.676
								33.504	34.983		3.532	3.62
Grassland	FACE	Field	9 yr	250 ppm				32.6	37.1	t ha-1	3.5	4	t ha-1				267	453	mg kg-1									Decomposition of soil and plant carbon from pasture systems after 9 years of exposure to elevated CO2: impact on C cycling and modeling
								33.3	37.7		3.5	4
								35.1	41.7		3.6	4					328	477
								36.3	40.4		3.6	3.9
Grassland	OTC	Field	4 yr	310 ppm				0.71651	0.758823	%	0.695193	0.735917	g kg-1															Elevated atmospheric CO2 effects on biomass production and soil carbon in conventional and conservation cropping systems
								0.78396	0.97514		0.673707	0.857476
Upland	OTC	Pot	0 yr	160 ppm	7.895	7.683	Unitless													10.631	10.509	mg kg-1	NH4+ + NO3-	42.85	44.31	mg kg-1	Olsen P	Environmental Impacts and Behaviors of Chromium in Pakchoi-Soil Systems Under Ambient and Elevated CO2 Levels
					7.823	7.803														16.937	17.998			43.84	44.37
					7.748	7.803														18.675	22.371			41.37	41.92
Grassland	FACE	Field	1 yr	100 ppm																				31.2623	19.7551	mg L-1	Olsen P	Loss of P Fertilizer Effectiveness in Raising Soil P Availability in a Grazed Grassland Enriched With CO2 for 24 Years Impact of elevated atmospheric CO2 on soil bacteria community in a grazed pasture after 12-year enrichment
			2 yr																					23.5782	19.7435
			4 yr																					28.7174	16.4725
			5 yr																					26.1977	15.5757
			6 yr																					25.1523	16.8917
			7 yr											0.784528	0.765567	g kg-1								32.0745	19.5346
			8 yr																					26.7508	23.5052
			9 yr																					36.3285	23.4955
			10 yr																					35.7247	26.1364
			11 yr																					36.3022	28.7792
			12 yr		5.33	5.4	Unitless	54.43	56.43	g kg-1	4.63	4.82	g kg-1				503.83	602.33	mg kg-1					28.0289	23.4555
			19 yr																					12.7468	11.4191
			20 yr																					23.5057	14.3589
			21 yr																					20.5298	13.1524
			23 yr																					18.8933	16.8289
			24 yr											0.767276	0.736213									24.7828	23.456
Forest	FACE	Field	1 yr	150 ppm																16.2	12.5	μg cm-2	NH4+ + NO3-	0.97	0.87	μg cm-2	Membrane-P	Rapid Increase in Soil Respiration and Reduction in Soil Nitrate Availability Following CO2 Enrichment in a Mature Oak Forest
Paddy	FACE	Field	9 yr	150 ppm	7.38	7.12	Unitless	18.51	21.78	g kg-1	1.77	2.09	g kg-1															Contributions of microbial necromass and plant lignin to soil organic carbon stock in a paddy field under simulated conditions of long-term elevated CO2 and warming
					7.3	6.97		20.31	23.52		1.98	2.25
			10 yr		7.43	7.18		19.61	23.52		1.78	2.23
					7.47	7.01		21.57	25.06		2.07	2.42
			11 yr		7.44	7.02		20.14	23.52		1.87	2.4
					7.4	6.93		22.31	25.29		2.17	2.46
Paddy	OTC	Field	0 yr	100 ppm	7.51	7.17	Unitless	0.69	0.78	%										230	215	mg kg-1	Not given	31.4	28.3	mg kg-1	Not given	Impact of simultaneous increase in CO2 and temperature on soil aggregates, associated organic carbon, and nutritional quality of rice–wheat grains
					7.35	7.26		0.66	0.75											195	206			26.7	24
Paddy	OTC	Field	5 yr	100 ppm	6.1875	6.075	Unitless	7.3825	7.325	g kg-1	0.7975	0.8025	g kg-1							19.525	18.095	mg kg-1	Total inorganic N					Gradual and abrupt increase in atmospheric CO2 concentrations trigger divergent responses of microbial necromass accumulation in paddy soils
				200 ppm	6.1875	6.21		7.3825	6.385		0.7975	0.7125								19.525	15.47
Paddy	FACE	Field	10 yr	200 ppm	7.41	6.89	Unitless	18.77	22.23	g kg-1	1.63	1.94	g kg-1				460.16	550.05	mg kg-1									Soil organic carbon stability and exogenous nitrogen fertilizer influence the priming effect of paddy soil under long-term exposure to elevated atmospheric CO2
Paddy	FACE	Field	0 yr	150 ppm													321.127	352.817	mg kg-1									Elevated CO2, O3 and their interaction have differential impact on soil microbial diversity and functions in wheat agroecosystems
																	304.225	338.028
Forest	FACE	Field	2 yr	150 ppm	3.8	3.9	Unitless	6	9.6	%	0.4	0.5	%							25.8	30.1	mg kg-1	NH4+ + NO3-					Stimulation of soil gross nitrogen transformations and nitrous oxide emission under Free air CO2 enrichment in a mature temperate oak forest at BIFoR-FACE
Paddy	OTC	Pot	0 yr	200 ppm													774.72	974.7	mg kg-1	20.79	25.21	mg kg-1	NH4+ + NO3-	54.03	55.98	mg kg-1	Olsen P	Effects of elevated carbon dioxide (CO2) and ozone (O3) concentrations on ectoenzyme activities in rice rhizospheric soil
																	873.48	790.63		19.48	27.52			43.39	49.34
Paddy	OTC	Pot	0 yr	200 ppm	7.25	7.1	Unitless				2.73	2.62	g kg-1															Potential microbial mechanisms underlying the effects of rising atmospheric CO2 levels on the reduction and methylation processes of arsenic in the paddy soil
					7.24	7.13					2.7	2.64
					7.23	7.03					2.74	2.61
Paddy	OTC	Pot	0 yr	200 ppm	6.94	6.69	Unitless	15.88	14.15	g kg-1																		Elevated CO2 may increase the health risks of consuming leafy vegetables cultivated in flooded soils contaminated with Cd and Pb
					7.24	7.14		15.79	16.86
Paddy	OTC	Pot	0 yr	200 ppm	7.95	7.89	Unitless										777.84	791.43	mg kg-1	20.17	17.6	mg kg-1	NH4+ + NO3-	51.55	57.61	mg kg-1	Olsen P	Short-term elevated O3 exerts stronger effects on soil nitrification than does CO2, but jointly promotes soil denitrification
					7.88	7.82											914.45	832.61		22.75	29.45			55.49	67.88
Forest	OTC	Field	3 yr	300 ppm	5.195	5.08	Unitless	5.77869	5.83924	g kg-1																		Effects of elevated atmospheric CO2 and nitrogen addition on forest soil organic carbon under Cd pollution
					4.655	4.59		6.75819	8.39554
Paddy	OTC	Field	0 yr	200 ppm	7.81	7.92	Unitless										774.72	974.7	mg kg-1	20.79	25.21	mg kg-1	NH4+ + NO3-	54.03	55.98	mg kg-1	Olsen P	Soil nematode abundances drive agroecosystem multifunctionality under short-term elevated CO2 and O3 Elevated O3 Exerts Stronger Effects than Elevated CO2 on the Functional Guilds of Fungi, but Collectively Increase the Structural Complexity of Fungi in a Paddy Soil Elevated O3 has stronger effects than CO2 on soil nematode abundances but jointly inhibits their diversity in paddy soils
					8.03	7.82											873.48	790.63		19.48	27.53			43.39	49.34
					7.95	7.89											777.84	791.43		20.17	17.6			51.55	57.61
					7.88	7.82											914.45	832.61		22.75	29.45			55.49	67.88
Paddy	OTC	Field	5 yr	100 ppm	6.275	6.25833	Unitless	9.25833	7.80833	g kg-1										10.6542	11.6567	mg kg-1	Total inorganic N					Positive response of nitrite-dependent anaerobic methane oxidation to both gradual and abrupt increases of atmospheric CO2 concentration in paddy soils
				200 ppm	6.275	6.3		9.25833	7.73333											10.6542	9.11833
Paddy	OTC	Pot	0 yr	300 ppm																13.9399	11.9851	mg kg-1	NH4+ + NO3-					Elevated atmospheric CO2 and warming enhance the acquisition of soil-derived nitrogen rather than urea fertilizer by rice cultivars
																				11.0697	11.3418
																				10.8073	11.014
																				9.4115	9.28534
Forest	OTC	Pot	4 yr	400 ppm	4.79	4.7	Unitless	25.55	26.6	g kg-1										15.56	18.89	mg kg-1	NH4+ + NO3-	3.22	2.12	mg kg-1	NH4Cl-extractable P	Effect of elevated atmospheric CO2 concentration and temperature on volatile halogenated organic compound content in soils of Schima superba and Cunninghamia lanceolata seedlings
					4.92	4.72		27.67	22.69											18.92	17.32			5.87	3.79
					5.01	4.84		33.02	25.03											13.42	12.09			1.28	4.66
					5.04	4.86		25.95	26.55											17.87	18.96			2.1	4.09
Grassland	OTC	Field	5 yr	100 ppm													709.3	823.9	mg kg-1	15.4	17.9	mg kg-1	NO3-					The stimulatory effect of elevated CO2 on soil respiration is unaffected by N addition
																	817.8	804.8		27.6	30.3
Forest	FACE	Field	3 yr	200 ppm				1.90143	2.20765	kg m-2	0.1058	0.1186	kg m-2															Limited carbon storage in soil and litter of experimental forest plots under increased atmospheric CO2
Forest	Solardome	Pot	2 yr	100 ppm													169.07	185.845	mg kg-1	6.9676	5.77638	mg kg-1	NH4+ + NO3-					Rising Atmospheric CO2 Reduces Sequestration of Root-Derived Soil Carbon
																	130.259	186.748		34.8265	23.2659
				200 ppm													169.07	161.101		6.9676	5.26812
																	130.259	155.686		34.8265	19.5091
				300 ppm													169.07	148.091		6.9676	6.07348
																	130.259	156.214		34.8265	16.2296
Grassland	FACE	Field	13 yr	180 ppm													244.325	227.026	mg kg-1									Plant diversity effects on soil food webs are stronger than those of elevated CO2 and N deposition in a long-term grassland experiment
																	380.946	448.075
																	482.362	531.164
Forest	OTC	Field	6 yr	350 ppm				2.099	1.657	kg m-2																		Altered soil microbial community at elevated CO2 leads to loss of soil carbon
Paddy	FACE	Pot	0 yr	200 ppm	5.58	5.53	Unitless																					Elevated CO2 levels alleviated toxicity of ZnO nanoparticles to rice and soil bacteria
					5.51	5.48
Grassland	FACE	Field	17 yr	80 ppm				4.95596	4.8349	%	0.45386	0.420485	%							2.36759	2.54992	μmol g-1	NH4+ + NO3-					Elevated Atmospheric CO2 Modifies Mostly the Metabolic Active Rhizosphere Soil Microbiome in the Giessen FACE Experiment
Upland	FACE	Field	9 yr	100 ppm	7.19	7.01667	Unitless	25.6667	32.9533	g kg-1	1.87	2.38667	g kg-1							28.0533	28.5333	mg kg-1	NH4+ + NO3-	87.6467	73.55	mg kg-1	Olsen P	An antagonistic effect of elevated CO2 and warming on soil N2O emissions related to nitrifier and denitrifier communities in a Chinese wheat field
					6.8	7.03333		27.44	35.86		2.05	2.65333								28.35	27.71			75.3567	75.02
Grassland	OTC	Field	2 yr	275 ppm				2.07	1.87	%	1.28	0.72	g kg-1							2.68	1.73	mg kg-1	NH4+ + NO3-					The effect of long-term CO2 enrichment on carbon and nitrogen content of roots and soil of natural pastureland
Paddy	FACE	Field	7 yr	100 ppm	7.69	7.36	Unitless	19.15	24.85	g kg-1	1.76	2.23	g kg-1															Aggregate fractions shaped molecular composition change of soil organic matter in a rice paddy under elevated CO2 and air warming
					7.61	7.1		22.12	27.82		2.08	2.57
Paddy	OTC	Field	0 yr	150 ppm				0.48	0.5	%							417.96	556.62	mg kg-1									Combined effects of elevated CO2, N fertilizer and water deficit stress on diazotrophic community in sub-humid tropical paddy soil
								0.52	0.54								419.43	530.49
								0.44	0.48								335.25	435.64
								0.5	0.5								360.74	441.52
Upland	FACE	Field	7 yr	160 ppm	5.015	5.135	Unitless	42.15	37.65	g kg-1	3.345	3.02	g kg-1							5.055	3.955	mg kg-1	NH4+ + NO3-	11	9.2	mg kg-1	Olsen P	Long-term CO2 enrichment alters the diversity and function of the microbial community in soils with high organic carbon
					7.795	7.305		10.3	10.1		0.925	0.855								2.725	2.475			12.3	9.55
					6.17	6.24		3.75	3.7		0.35	0.325								3.55	2.345			7.05	5.95
Upland	FACE	Field	10 yr	150 ppm													107.63	167.544	mg kg-1	120.684	97.18	mg kg-1	NH4+ + NO3-					Changes of Soil Microbes Related with Carbon and Nitrogen Cycling after Long-Term CO2 Enrichment in a Typical Chinese Maize Field
Paddy	FACE	Field	6 yr	100 ppm	7.69	7.36	Unitless	19.15	24.85	g kg-1	1.76	2.23	g kg-1															Molecular changes of soil organic matter induced by root exudates in a rice paddy under CO2 enrichment and warming of canopy air
					7.1	7.61		27.82	22.12		2.57	2.08
Paddy	FACE	Field	2 yr	100 ppm													344.853	577.051	mg kg-1									Changes in soil nematode abundance and composition under elevated [CO2] and canopy warming in a rice paddy field
																	381.676	671.737
Grassland	FACE	Field	14 yr	275 ppm	6.031	6.079	Unitless	1.26	1.47	%	0.12	0.13	%							481.5	397.8	mg L-1	NH4+ + NO3-					Long-term elevated CO2 shifts composition of soil microbial communities in a Californian annual grassland, reducing growth and N utilization potentials
Upland	FACE	Field	7 yr	150 ppm				19.66	20.45	g kg-1	1.76	1.82	g kg-1															Soil nitrogen transformations under elevated atmospheric CO2 and O3 during the soybean growing season
								24.25	22.89		2.07	2.01
Upland	OTC	Field	0 yr	180 ppm	8.51	8.45	Unitless	9.69	9.79	g kg-1										57.44	72.36	mg kg-1	Alkali-hydrolyzable N	17.89	15.88	mg kg-1	Olsen P	Effects of Elevated Atmospheric CO_2 Level on Soil Nutrient and Enzyme Activities in Cotton Fields with Different Levels of Nitrogen
					8.51	8.47		9.18	9.32											47.23	91			19.61	18.73
					8.45	8.53		11.34	9.17											53.71	55.16			17.46	22.11
					8.52	8.51		10.14	9.8											66.24	58.41			18.98	21.82
				360 ppm	8.51	8.52		9.69	9.38											57.44	83.45			17.89	19.32
					8.51	8.54		9.18	8.39											47.23	59.23			19.61	24.16
					8.45	8.47		11.34	9.09											53.71	106.05			17.46	24.29
					8.52	8.46		10.14	9.2											66.24	83.51			18.98	33.41
Paddy	FACE	Field	0 yr	200 ppm																26.4465	20.702	mg kg-1	NH4+ + NO3-	8.83555	9.02962	mg kg-1	Olsen P	Effect of Elevated Atmospheric CO_2 Concentration on Soil Nitrogen Around Roots of Crops Effects of elevated CO2 on soil C, P and K around the roots of rice and wheat
																				32.2886	18.7479			7.79153	8.99022
Upland			1 yr																	51.9752	56.2792			11.9647	13.1504
																				63.2778	64.6042			11.0497	11.6828
Paddy	FACE	Field	3 yr	200 ppm													686.552	725.874	mg kg-1									Responses of soil microbial biomass and respiration to elevated atmospheric CO2
																	656.885	684.588
Upland	FACE	Field	2 yr	100 ppm																14.3167	16.4967	mg kg-1	NH4+ + NO3-					Response of Soil Nitrifier and Denitrifier Community and Activity to Elevated Atmospheric CO2 Concentration and Temperature
																				15.7	15.7233
Forest	OTC	Field	6 yr	150 ppm	6.8	7	Unitless	4.4	4.9	%	4.75	4.01	g kg-1															Effects of elevated CO2 on forest soil CH4 consumption in Changbai Mountains
Forest	OTC	Field	5 yr	300 ppm				10.5062	12.1882	g kg-1							54.5019	123.815	mg kg-1									Effects of elevated CO2 concentration and nitrogen addition on soil carbon stability in southern subtropical experimental forest ecosystems
								10.8064	13.3735								82.1619	198.145
Forest	OTC	Field	4 yr	150 ppm				5.6	6.02	%	0.35	0.4	%															Soil respiration of Pinus koraiensis and P-sylvestriformis trees growing at elevated CO2 concentration
								5.36	5.3		0.36	0.34
Forest	OTC	Field	5 yr	100 ppm													159.452	109.888	mg kg-1									Soil biochemical characters of Pinus koraiensis and Pinus sylvestriformis plantations under different elevated CO2 concentration
																	138.629	106.086
				300 ppm													159.452	95.103
																	138.629	73.128
Upland	FACE	Field	7 yr	160 ppm																24.993	19.5652	mg kg-1	NH4+ + NO3-	49.478	41.3581	mg kg-1	Colwell P	Impact of elevated CO2 on grain nutrient concentration varies with crops and soils – A long-term FACE study
																				13.2044	11.8594			40.4319	35.2159
																				17.111	11.0916			56.4275	42.3952
Upland	FACE	Field	4 yr	160 ppm				5.6	7.8	g kg-1	0.6	0.8	g kg-1															Residue decomposition and soil carbon priming in three contrasting soils previously exposed to elevated CO2
								52.6	48.8		4.8	4.4
								13.3	11.8		1.3	1.2
Grassland	FACE	Field	1 yr	200 ppm				1.85882	1.81176	%							825.781	858.594	mg kg-1									Elevated CO2 and warming cause interactive effects on soil carbon and shifts in carbon use by bacteria
								1.95294	1.77647								820.312	754.688
			2 yr					1.65882	1.50588								415.625	393.75
								1.72941	1.57647								437.5	382.812
			3 yr					1.70588	1.70588								503.125	541.406
								1.85882	1.54118								563.281	492.188
			4 yr					1.69412	1.6								415.625	426.562
								1.87059	1.70588								453.906	388.281
			5 yr					1.74118	1.69412								601.562	601.562
								1.88235	1.64706								579.688	486.719
			6 yr					1.75294	1.89412								470.312	525
								1.96471	1.83529								388.281	415.625
			7 yr					1.34118	1.44706								497.656	503.125
								1.50588	1.36471								661.719	508.594
Upland	OTC	Field	4 yr	160 ppm	5.2887	5.19139	Unitless																					Atmospheric CO2 Enrichment and Reactive Nitrogen Inputs Interactively Stimulate Soil Cation Losses and Acidification
					4.77544	5.18679
Grassland	FACE	Field	1 yr	150 ppm																10.0538	9.75757	mg kg-1	NH4+ + NO3- + DON					Warming has a larger and more persistent effect than elevated CO2 on growing season soil nitrogen availability in a species-rich grassland
																				7.45519	7.45519
			2 yr																	13.9697	7.45519
																				12.3948	10.6734
			3 yr																	10.0538	3.8614
																				9.75757	12.0296
			4 yr																	13.1587	7.23555
																				37.4763	39.7861
			5 yr																	31.321	15.2808
																				106.734	64.1983
			6 yr																	13.9697	11.6752
																				23.2255	15.7447
			7 yr																	7.45519	5.52826
																				13.1587	13.5581
Forest	OTC	Pot	3 yr	310 ppm	6.27	6.33	Unitless																					Leaf defense system of Robinia pseudoacacia L. seedlings exposed to 3 years of elevated atmospheric CO2 and Cd-contaminated soils
					6.23	6.26
					6.19	6.22
Forest	FACE	Field	1 yr	150 ppm	5.38468	5.27208	Unitless													17.3569	37.6868	mg kg-1	NH4+ + NO3-	4.26504	13.0527	mg kg-1	Olsen P	Rhizosphere-driven increase in nitrogen and phosphorus availability under elevated atmospheric CO2 in a mature Eucalyptus woodland
Grassland	FACE	Field	8 yr	120 ppm				3.15	3.52	%																		Enhanced priming of old, not new soil carbon at elevated atmospheric CO2
								3.08	4.8
								3	3.65
								2.89	5.75
Grassland	FACE	Field	13 yr	75 ppm				4.45907	5.05165	%	0.393696	0.443953	%							7.98047	10.6476	mg kg-1	NH4+ + NO3-					Rhizospheric carbon-nitrogen interactions in a mixed-species pasture after 13 years of elevated CO2
																				16.8779	15.1716
Upland	OTC	Field	7 yr	180 ppm	7.9	7.84	Unitless	1.63	1.76	%							1.61204	1.79293	Relative					10.3	14.3	mg kg-1	Olsen P	Long-term atmospheric CO2 enrichment impact on soil biophysical properties and root nodule biophysics in chickpea (Cicer arietinum L.)
			8 yr					1.53	1.61															10.15	13.13
Upland	FACE	Field	3 yr	180 ppm				7.6	7.1	g kg-1	1.2	1.2	g kg-1															Free-air CO2 enrichment effects on soil carbon and nitrogen
								7.7	8.8		1.2	1.2
Upland	FACE	Pot	0 yr	160 ppm																7.10552	6.64085	mg kg-1	Total inorganic N					Free-air CO2 enrichment (FACE) reduces the inhibitory effect of soil nitrate on N2 fixation of Pisum sativum
																				23.4898	14.8742
																				69.8258	32.7783
																				331.244	276.52
Grassland	OTC	Field	2 yr	350 ppm				2.24935	2.31896	kg m-2																		Detecting changes in soil carbon in CO2 enrichment experiments
								1.89781	2.0196
			3 yr					2.3146	2.33786
								2.02692	2.13714
Forest	FACE	Field	9 yr	175 ppm				3.21	3.048	kg m-2																		Forest soil carbon oxidation state and oxidative ratio responses to elevated CO2
Grassland (shrub)	FACE	Field	6 yr	110 ppm													426.956	541.926	mg kg-1									Defoliation reduces soil biota – and modifies stimulating effects of elevated CO2
																	383.591	418.5
																	437.596	347.784
																	279.234	379.374
																	225.721	406.006
																	304.873	327.578
																	346.441	246.524
Grassland	FACE	Field	14 yr	75 ppm							3.50751	2.85886	g kg-1							3.82341	4.51043	mg kg-1	NH4+ + NO3-					Soil N cycling processes in a pasture after the cessation of grazing and CO2 enrichment
											3.91592	3.93994								3.81223	4.70333
Grassland	FACE	Field	2 yr	200 ppm													90.47	102.51	μmol g-1									Soil Microbes Compete Strongly with Plants for Soil Inorganic and Amino Acid Nitrogen in a Semiarid Grassland Exposed to Elevated CO2 and Warming
																	112.32	105.98
Forest	OTC	Field	5 yr	300 ppm				11.0541	13.3514	g kg-1																		Glomalin-related soil protein responses to elevated CO2 and nitrogen addition in a subtropical forest: Potential consequences for soil carbon accumulation
								10.4054	12.0811
Grassland (shrub)	FACE	Field	8 yr	190 ppm				3.8	3.8	%							59.1	59.1	mg kg-1									Elevated atmospheric CO2 stimulates soil fungal diversity through increased fine root production in a semiarid shrubland ecosystem
Upland	OTC	Field	0 yr	180 ppm							85.7	76.4	g m-2				307.333	332.333	mg kg-1	14.3667	12.4	mg kg-1	Total inorganic N					Soil Microbial Responses to Elevated CO2 and O3 in a Nitrogen-Aggrading Agroecosystem
			2 yr														270.667	281		5.23333	5.33333
			3 yr														430	484		6	7.2
			4 yr								93.7	95.6					172.333	201.667		5.16667	6.23333
Forest	OTC	Field	4 yr	300 ppm													352.02	279.872	mg kg-1									Seasonal responses of soil respiration to elevated CO2 and N addition in young subtropical forest ecosystems in southern China
																	368.782	269.299
Grassland	FACE	Field	1 yr	75 ppm	5.63386	5.7328	Unitless	53.4354	49.8422	g kg-1	4.22043	4.06989	g kg-1				427.665	436.802	mg kg-1	11.5183	12.3037	mg kg-1	Total inorganic N					Impact of a low level of CO2 enrichment on soil carbon and nitrogen pools and mineralization rates over ten years in a seasonally dry, grazed pasture
			2 yr		5.76869	5.79997		53.4262	50.5167		4.28495	4.12366					413.959	409.391		14.1361	12.0419
			3 yr		5.52845	5.63791		53.4173	51.1915		4.42473	4.22043					397.208	388.071		11.5183	8.11518
			4 yr		5.73107	5.78838		50.4982	48.9577		4.06989	4.04839					424.619	429.188		13.089	12.5654
			5 yr		5.82943	5.95444		51.5157	49.8892		4.15591	4.08065					436.802	477.919		12.5654	15.1832
			6 yr		5.7924	5.94345		50.3074	50.3938		4.15591	4.18817					461.168	525.127		35.8639	36.3874
			7 yr		5.78146	5.99494		52.009	50.6404		4.36022	4.25269					477.919	575.381		24.6073	15.7068
			8 yr		5.86416	6.17151		53.1976	53.1992		4.42473	4.38172					477.919	572.335		31.6754	38.7435
			9 yr		5.91049	6.06151		53.1024	54.3858		4.48925	4.55376					508.376	602.792		26.178	17.5393
			10 yr		5.86302	6.00888		54.2906	56.4301		4.61828	4.83333					505.33	604.315		20.1571	26.9634
Forest	FACE	Field	3 yr	200 ppm													4.82631	5.65346	g kg-1									Nine years of CO2 enrichment at the alpine treeline stimulates soil respiration but does not alter soil microbial communities
			5 yr														3.73759	4.14961
			7 yr														3.62794	3.56385
			6 yr		4.19	4.29	Unitless	40.2	39.2	%	1.61446	1.5743	%							11.85	13.61	mg kg-1	NH4+ + NO3-
					4.28	4.24		38	40.4		1.45038	1.55385								9.7	10.19
			9 yr														3.72599	3.5441
Grassland	FACE	Field	2 yr	200 ppm																0.270577	0.213535	g m-2	NH4+ + NO3-					Controls over Soil Nitrogen Pools in a Semiarid Grassland Under Elevated CO2 and Warming
																				0.242772	0.199105
			3 yr																	0.213087	0.260579
																				0.237961	0.298865
Grassland	FACE	Field	10 yr	80 ppm				3.86	3.915	%	0.375	0.395	%															Effect of long-term free-air CO2 enrichment on the diversity and activity of soil methanogens in a periodically waterlogged grassland
				120 ppm				3.86	3.8		0.375	0.365
Forest	FACE	Field	11 yr	170 ppm				22.4667	25.6667	kg m-3	1.83	2.05667	kg m-3															Soil carbon and nitrogen cycling and storage throughout the soil profile in a sweetgum plantation after 11 years of CO2-enrichment
Grassland	FACE	Field	13 yr	180 ppm													428	541	mg kg-1									Global change belowground: impacts of elevated CO2, nitrogen, and summer drought on soil food webs and biodiversity
																	458	580
																	340	520
																	455	503
Grassland	FACE	Field	10 yr	90 ppm				3.67	4.43	%	0.39	0.48	%											0.31	0.26	%	Olsen P	The impact of long-term CO2 enrichment and moisture levels on soil microbial community structure and enzyme activities
Paddy	FACE	Pot	2 yr	200 ppm	7.06	6.85	Unitless																					Elevated CO2 Levels Affects the Concentrations of Copper and Cadmium in Crops Grown in Soil Contaminated with Heavy Metals under Fully Open-Air Field Conditions
					7.04	7.11
					6.93	6.8
					7.48	7.38
					7.36	7.31
					7.35	7.06
Upland	OTC	Field	0 yr	180 ppm				1.18506	2.14286	%							244.362	1137.74	mg kg-1									Impact of elevated CO2 on utilization of soil moisture and associated soil biophysical parameters in pigeon pea (Cajanus cajan L.)
Upland	FACE	Field	0 yr	180 ppm	6.84	6.69	Unitless	1.13113	1.15762	%	0.101097	0.103499	%				301.226	314.373	mg kg-1									Changes in the fungal-to-bacterial respiratory ratio and microbial biomass in agriculturally managed soils under free-air CO2 enrichment (FACE) – A six-year survey of a field study
					6.83	6.8		1.08146	1.1245		0.0930068	0.095921					211.021	219.78
			2 yr		6.72	6.69		1.01854	1.08146		0.0928003	0.100686					182.103	208.399
					6.8	6.77		1.07152	1.14768		0.09688	0.103053					164.152	181.68
			3 yr		6.71	6.75		1.0351	1.10464		0.0963313	0.102846					163.711	185.618
					6.73	6.74		0.992053	1.05828		0.0914978	0.094582					167.667	187.375
			4 yr		6.53	6.41		1.08146	1.13444		0.0966404	0.1035					277.147	294.665
					6.53	6.47		1.05166	1.11457		0.0885499	0.0948925					195.693	213.184
			5 yr		6.33	6.27		0.975497	1.07815		0.090229	0.0965723					175.534	204.019
					6.42	6.41		1.02848	1.15099		0.0922523	0.10168					155.393	183.851
			6 yr		6.34	6.24		0.998675	1.12781		0.090503	0.0983884					157.151	183.464
					6.4	6.34		0.955629	1.03841		0.0896115	0.0944113					156.709	174.227
Upland	FACE	Field	0 yr	140 ppm																9.35	9.73	mg kg-1	NH4+ + NO3-					Abundance and activity of nitrate reducers in an arable soil are more affected by temporal variation and soil depth than by elevated atmospheric [CO2]
Upland	FACE	Field	3 yr	150 ppm				19.66	20.45	g kg-1	1.76	1.82	g kg-1							9.32848	9.89395	mg kg-1	NH4+ + NO3-					Soil nitrogen transformations under elevated atmospheric CO2 and O3 during the soybean growing season
								24.25	22.89		2.07	2.01								9.93679	10.0732
Forest	FACE	Field	1 yr	180 ppm				2.75694	2.66536	kg m-2	0.256869	0.246908	kg m-2							0.784233	0.850242	g m-2	NH4+ + NO3-					Free atmospheric CO2 enrichment increased above ground biomass but did not affect symbiotic N2-fixation and soil carbon dynamics in a mixed deciduous stand in Wales
			2 yr					2.61008	2.54093		0.277829	0.274515								0.968797	0.663876
			3 yr					2.87396	2.49838		0.272288	0.250742								6.39645	5.52378
			4 yr					2.66119	2.72179		0.32642	0.33058								8.63299	7.38616
			5 yr					2.71647	2.642		0.330823	0.329149								6.78102	4.96242
Forest	FACE	Field	1 yr	250 ppm				1.02	1.03	%																		Quantification of soil carbon inputs under elevated CO2: C3 plants in a C4 soil
Grassland	OTC	Field	4 yr	320 ppm				36.3742	38.0691	g kg-1	2.9071	3.08197	g kg-1				1.82746	1.84509	g kg-1									Responses of soil microbiota of a late successional alpine grassland to long term CO2 enrichment
								36.7715	39.2881		2.97268	3.27869					1.83405	1.79206
Grassland	SACC	Field	1 yr	250 ppm				3.93	3.96	%	0.36	0.352	%															Effects of elevated atmospheric CO2 on soil microbiota in calcareous grassland
			2 yr					3.77	3.95		0.316	0.327					1.83586	2.00928	g kg-1
Forest	OTC	Pot	4 yr	200 ppm	4.11	4.22	Unitless				1	1.06	Relative							0.558819	0.664838	mg bag-1	NH4+ + NO3-					Responses of N fluxes and pools to elevated atmospheric CO2 in model forest ecosystems with acidic and calcareous soils
																				0.402097	0.452238
											1	1.04								3	4.776
																				3.768	2.616
					7.16	7.16					1	0.99								0.266667	0.192248
																				0.331783	0.232558
											1	1.03								3.14026	1.60529
																				2.58011	1.55044
Forest	FACE	Field	10 yr	200 ppm	4.85	4.60667	Unitless	5.89	6.82333	%	0.24	0.27	%															The Spatial Factor, Rather than Elevated CO2, Controls the Soil Bacterial Community in a Temperate Forest Ecosystem
					4.67	4.61667		5.47333	5.72		0.24	0.236667
Forest	FACE	Field	7 yr	150 ppm													1.566	1.813	g kg-1									No overall stimulation of soil respiration under mature deciduous forest trees after 7 years of CO2 enrichment
Forest	OTC	Field	7 yr	150 ppm													0.935831	0.915968	g kg-1									Microbial Activity in a Temperate Forest Soil as Affected by Elevated Atmospheric CO2
			8 yr														0.795662	0.795148
Forest	FACE	Field	5 yr	140 ppm										0.2687	0.3609	kg m-2								6.5	6.5	g m-2		TREE EXPOSURE TO ELEVATED CO2 INCREASES AVAILABILITY OF SOIL PHOSPHORUS
																								7.1	7.1
																								6.9	7.7
Forest	FACE	Field	5 yr	200 ppm																0.021	0.002	mmol L-1	NH4+ + NO3-					Increased belowground biomass and soil CO2 fluxes after a decade of carbon dioxide enrichment in a warm-temperate forest
Forest	FACE	Field	4 yr	200 ppm													0.303	0.337	g kg-1									Elevated atmospheric CO2 increases microbial growth rates in soil: results of three CO2 enrichment experiments
																	0.204	0.206
			5 yr	160 ppm													0.429	0.464
Paddy	FACE	Field	6 yr	150 ppm				20.5	24.8	g kg-1	1.4	1.52	g kg-1							1.93	1.85	mg kg-1	NH4+					Free-air CO2 enrichment (FACE) enhances the biodiversity of purple phototrophic bacteria in flooded paddy soil
								19.1	25.9		1.3	1.39								1.36	1.3
Upland	FACE	Field	2 yr	150 ppm				16.5	17	g kg-1	1.53	1.6	g kg-1															Effects of increased residue biomass under elevated CO2 on carbon and nitrogen in soil aggregate size classes (rice-wheat rotation system, China)
								16.1	17.2		1.57	1.63
								16.5	16.7		1.63	1.57
			3 yr					16.8	17.2		1.73	1.7
								17	17.1		1.73	1.7
								16.8	16.5		1.77	1.73
Grassland	OTC	Field	3 yr	300 ppm				0.679091	0.614785	kg m-2																		Soil moisture surpasses elevated CO2 and temperature as a control on soil carbon dynamics in a multi-factor climate change experiment
								0.691078	0.631505
								0.924202	0.794205
								0.586295	0.688378
Forest	OTC	Field	6 yr	350 ppm				25.018	19.784	g kg-1	0.75	0.639	g kg-1															Priming depletes soil carbon and releases nitrogen in a scrub-oak ecosystem exposed to elevated CO2
Upland	FACE	Field	4 yr	200 ppm	6.785	6.39	Unitless	11.13	12.4	g kg-1	1.195	1.225	g kg-1				0.477795	0.56287	g kg-1									Four years of free-air CO2 enrichment enhance soil C concentrations in a Chinese wheat field
					6.44	6.235		11.1	12.185		1.315	1.33					0.469225	0.5765
Forest	FACE	Field	9 yr	200 ppm				3.9178	4.32373	kg m-2	0.15343	0.16071	kg m-2															Soil carbon sequestration in a pine forest after 9 years of atmospheric CO2 enrichment
Upland	OTC	Field	2 yr	150 ppm	5.6	5.3	Unitless	9.6	9.5	g kg-1							0.1287	0.1498	g kg-1									Interactions of tropospheric CO2 and O3 enrichments and moisture variations on microbial biomass and respiration in soil
					5.7	5.9		10.3	10.5								0.1059	0.1159
					6.1	5.5		10.4	10.4								0.1057	0.1207
					5.9	5.8		9.1	9.4								0.0894	0.1022
Grassland	FACE	Field	9 yr	200 ppm							0.28	0.325	%															Nitrogen rhizodeposition assessed by a 15NH3 shoot pulse-labelling of Lolium perenne L. grown on soil exposed to 9 years of CO2 enrichment
											0.285	0.295
Upland	FACE	Field	3 yr	170 ppm				1.47173	1.46623	%	0.1615	0.160926	%															Changes in the carbon and nitrogen isotopic composition of organic matter in soils of different thermal stability after free-air CO2 enrichment for three years
Upland	FACE	Field	1 yr	200 ppm				6.48177	6.83374	g kg-1																		Soil Organic Carbon Isotope Tracing in Sorghum under Ambient CO2 and Free-Air CO2 Enrichment (FACE)
								6.33153	6.97488
Upland	FACE	Field	2 yr	200 ppm				8.4975	9.5075	g kg-1	0.65	0.795	g kg-1															Free-Air CO2 Enrichment of Sorghum: Soil Carbon and Nitrogen Dynamics
								8.445	9.1025		0.6475	0.8025
Grassland	FACE	Field	3 yr	150 ppm																6.69155	10.0354	μg resin-1 14 d-1						Warming prevents the elevated CO2-induced reduction in available soil nitrogen in a temperate, perennial grassland
																				7.41847	7.05305
			4 yr																	14.2829	8.4165
																				13.6542	12.3026
			5 yr																	12.4833	6.34185
																				11.8507	13.7485
Grassland	FACE	Field	3 yr	200 ppm				2.42535	2.4244	%							45.1377	29.8722	mg kg-1									Soil respiration and microbial activity in a Mediterranean grassland exposed to Free Air CO 2 Enrichment (FACE)
Grassland	OTC	Field	6 yr	350 ppm													0.664	0.535	g kg-1									Long-term response of the nematode community to elevated atmospheric CO 2 in a temperate dry grassland soil
Upland	FACE	Field	6 yr	180 ppm				8.88	9.94	g kg-1	1	1.04	g kg-1															Thermal stability of soil organic matter pools and their turnover times calculated by δ13C under elevated CO2 and two levels of N fertilisation
								10.33	8.68		0.95	0.94
Grassland (shrub)	FACE	Field	7 yr	190 ppm				4.62367	3.36131	%							81.5991	85.8608	mg kg-1									Effects of Elevated Atmospheric CO2 on Soil Microbial Biomass, Activity, and Diversity in a Chaparral Ecosystem
Upland	FACE	Field	0 yr	200 ppm				7.06	7.03	g kg-1																		Dynamics of labile and recalcitrant soil carbon pools in a sorghum free-air CO2 enrichment (FACE) agroecosystem
								7.28	6.91
			2 yr					6.54	6.93
								6.71	7.18
Upland	FACE	Field	3 yr	160 ppm				1.451	1.461	%	0.159	0.16	%															Effects of atmospheric CO2 enrichment on δ 13C, δ 15N values and turnover times of soil organic matter pools isolated by thermal techniques
Forest	FACE	Field	5 yr	160 ppm				1.12931	1.00286	%	0.109923	0.0997959	%															Free atmospheric CO2 enrichment (FACE) increased respiration and humification in the mineral soil of a poplar plantation
Paddy	FACE	Field	5 yr	200 ppm	6.07	5.87	Unitless	82.23	93.88	g kg-1	5.81	6.78	g kg-1															CH4 production potential in a paddy soil exposed to atmospheric CO2 enrichment
Upland	FACE	Field	0 yr	200 ppm																11.85	10.55	mg kg-1	NH4+ + NO3-					Soil Nitrification and Denitrification Potentials in a Wheat Field Soil as Affected by Elevated Atmospheric CO2 and Rice Straw Incorporation
																				21.03	10.6
Grassland	FACE	Field	10 yr	200 ppm				26	26.9	Mg ha-1	2.687	2.716	Mg ha-1															Total soil C and N sequestration in a grassland following 10 years of free air CO2 enrichment
Grassland	FACE	Field	9 yr	250 ppm													533	329.5	mg kg-1									Effects of elevated CO2 concentration on rhizodeposition from Lolium perenne grown on soil exposed to 9 years of CO2 enrichment
																	558.5	371.5
Forest	FACE	Field	3 yr	160 ppm				1.005	0.865	%	0.105	0.085	%															Free Atmospheric CO2 Enrichment (FACE) Increased Labile and Total Carbon in the Mineral Soil of a Short Rotation Poplar Plantation
			5 yr					1.13	1.005		0.11	0.1
Forest	FACE	Field	5 yr	160 ppm				1.18	1.2	%	0.11	0.13	%															Effects of free atmospheric CO2 enrichment (FACE), N fertilization and poplar genotype on the physical protection of carbon in the mineral soil of a polar plantation after five years
Forest	FACE	Field	3 yr	200 ppm				1.901	2.208	kg m-2	0.106	0.119	kg m-2															SOIL CARBON SEQUESTRATION AND TURNOVER IN A PINE FOREST AFTER SIX YEARS OF ATMOSPHERIC CO2 ENRICHMENT
			6 yr					2.407	2.734		0.133	0.145
Grassland	FACE	Field	1 yr	75 ppm													1.05177	1.15749	g kg-1									The microfood web of grassland soils responds to a moderate increase in atmospheric CO2
			2 yr														1.28837	1.68734
Forest	FACE	Field	7 yr	200 ppm				17.89	15.8	g kg-1	0.89	0.81	g kg-1															Linking microbial activity and soil organic matter transformations in forest soils under elevated CO2
Forest	OTC	Field	4 yr	300 ppm				0.1244	0.142625	g cm-2																		Soil C Accumulation in a White Oak CO2-Enrichment Experiment via Enhanced Root Production
Upland	FACE	Field	0 yr	190 ppm				0.615859	0.590955	%																		Stable-carbon isotopes and soil organic carbon in wheat under CO2 enrichment
								0.603565	0.628682
			2 yr					0.570549	0.605662
								0.563262	0.558373
Grassland	FACE	Field	6 yr	240 ppm				4.179	4.234	kg m-2							0.132	0.131	kg m-2									Effects of six years atmospheric CO2 enrichment on plant, soil, and soil microbial C of a calcareous grassland
Paddy	FACE	Field	0 yr	200 ppm													866.008	969.669	mg kg-1									Effect of free-air CO2 enrichment (FACE) on microbial biomass in paddy field soil Nutrient uptake by rice and soil solution composition under atmospheric CO2 enrichment
																	564.773	668.655
			2 yr														671.918	824.976		3.5851	3.02769	mg L-1	NH4+	0.035002	0.0118731	mg L-1	Water-extractable
																	526.748	676.925
Forest	OTC	Field	4 yr	200 ppm				1.50787	1.68819	kg m-2																		Carbon sequestration in forest soils: effects of soil type, atmospheric CO2 enrichment, and N deposition
								1.71043	1.78776
								1.43173	1.4941
								1.39298	1.47056
Grassland (shrub)	FACE	Field	2 yr	150 ppm																18.2119	17.8808	mg kg-1	NH4+ + NO3-					Soil microbial activity and N availability with elevated CO2 in Mojave Desert soils
			3 yr																	69.8124	83.3333
			4 yr																	140.315	156.457
Upland	FACE	Field	0 yr	170 ppm													307.528	306.561	mg kg-1									Soil respiration under elevated CO2 and its partitioning into recently assimilated and older carbon sources
																	291.602	320.65
Paddy	FACE	Field	12 yr	200 ppm	7.05333	6.89	Unitless	1.58745	1.87415	%	1.57575	1.67073	g kg-1	0.470425	0.486384	g kg-1	375.554	448.269	mg kg-1	23.0487	30.1675	mg kg-1	NH4+ + NO3-	42.0257	36.9411	mg kg-1	Resin-P + Olsen P	This study
					6.13444	6.03889		1.63997	1.73922		1.68222	1.80322		0.528175	0.577175		169.807	189.69		34.1112	35.6549			50.9648	45.4381
			15 yr		7.38667	6.73		2.14267	2.47907		2.07885	2.49568		0.733904	0.740479		193.903	285.947		58.6796	133.65			88.7188	63.6554
