# Supplementary material for: Long‐Term Elevated CO2 Improves Soil Health and Rice Yields in Paddy Fields
Source: Adv Sci (Weinh). 2025 Dec 7;13(11):e03190. doi: 10.1002/advs.202503190 (PMC12931181; doi:10.1002/advs.202503190)
Supplement: Supplementary file 2 — Supporting Information [file ADVS-13-e03190-s001.zip › advs73222-sup-0002-Data/Data S2.xlsx]

## Sheet: All
Duration	pH				SOC				Total N				Total P				MBC				N availability				P availability				Reference
	Measurement		Indicator score		Measurement (g kg-1)		Indicator score		Measurement (g kg-1)		Indicator score		Measurement (g kg-1)		Indicator score		Measurement (mg kg-1)		Indicator score		Measurement (mg kg-1)		Indicator score		Measurement (mg kg-1)		Indicator score
	aCO2	eCO2	aCO2	eCO2	aCO2	eCO2	aCO2	eCO2	aCO2	eCO2	aCO2	eCO2	aCO2	eCO2	aCO2	eCO2	aCO2	eCO2	aCO2	eCO2	aCO2	eCO2	aCO2	eCO2	aCO2	eCO2	aCO2	eCO2
3 yr	6.20667	6.13333	93.3402	91.1818	9.46667	10.8333	18.6348	27.0747													43.3667	32.3667	8.72456	8.7385					Different responses of ammonia-oxidizing archaea and bacteria in paddy soils to elevated CO2 concentration
3 yr	6.20667	6.17	93.3402	92.2943	9.46667	9.36667	18.6348	18.0952													43.3667	32.9333	8.72456	8.73341					Different responses of ammonia-oxidizing archaea and bacteria in paddy soils to elevated CO2 concentration
3 yr																					7.62189	5.70584	89.7634	72.3185					Elevated atmospheric CO2 reduces CH4 and N2O emissions under two contrasting rice cultivars from a subtropical paddy field in China
3 yr																					7.10394	4.61658	85.6126	60.9812					Elevated atmospheric CO2 reduces CH4 and N2O emissions under two contrasting rice cultivars from a subtropical paddy field in China
3 yr																					6.79852	3.88739	82.9309	53.4709					Elevated atmospheric CO2 reduces CH4 and N2O emissions under two contrasting rice cultivars from a subtropical paddy field in China
3 yr																					7.52745	3.93375	89.0477	53.94					Elevated atmospheric CO2 reduces CH4 and N2O emissions under two contrasting rice cultivars from a subtropical paddy field in China
3 yr	7.26	7.08	89.6737	94.9018	16.4	20.4	71.0895	90.5127	1.52	2.09	62.0042	87.2968																	Contrasting effects of elevated CO2 and warming on temperature sensitivity of soil organic matter decomposition in a Chinese paddy field
3 yr	7.24	6.86	90.3323	98.9024	16	21.4	68.2492	93.1017	1.6	2.18	66.6644	89.6026																	Contrasting effects of elevated CO2 and warming on temperature sensitivity of soil organic matter decomposition in a Chinese paddy field
3 yr																	686.552	725.874	85.3003	87.2046									Responses of soil microbial biomass and respiration to elevated atmospheric CO2
3 yr																	656.885	684.588	83.7049	85.1991									Responses of soil microbial biomass and respiration to elevated atmospheric CO2
4 yr	6.49	6.51	98.941	99.1581																	36.29	35.75	8.72503	8.72533					Different characteristics of soil CH4 emissions and methanogenic communities in paddy fields under gradually and abruptly elevated CO2 concentrations
4 yr	6.49	6.49	98.941	98.941																	36.29	36.42	8.72503	8.72497					Different characteristics of soil CH4 emissions and methanogenic communities in paddy fields under gradually and abruptly elevated CO2 concentrations
4 yr	6.2	6.125	93.1551	90.92	9.975	10.2	21.5437	22.9194													34.475	25.525	8.72698	10.0941					Effect of elevated atmospheric CO2 concentration on the activity, abundance and community composition of aerobic methanotrophs in paddy soils
5 yr	7.46	7.41	82.1772	84.1936	15	17.8	60.5618	79.7554	1.5	1.7	60.796	72.033									17.02	16.34	48.4647	55.2472					Compositional variations of active autotrophic bacteria in paddy soils with elevated CO2 and temperature
5 yr	7.64	7.15	74.3032	93.0615	14.3	20.4	54.813	90.5127	1.4	2	54.5556	84.57									19.41	20.42	28.7562	22.8277					Compositional variations of active autotrophic bacteria in paddy soils with elevated CO2 and temperature
5 yr	6.1875	6.075	92.8019	89.2814	7.3825	7.325	9.50559	9.31237	0.7975	0.8025	19.0339	19.2621									19.525	18.095	28.007	38.6741					Gradual and abrupt increase in atmospheric CO2 concentrations trigger divergent responses of microbial necromass accumulation in paddy soils
5 yr	6.1875	6.21	92.8019	93.4319	7.3825	6.385	9.50559	6.53427	0.7975	0.7125	19.0339	15.3904									19.525	15.47	28.007	64.2826					Gradual and abrupt increase in atmospheric CO2 concentrations trigger divergent responses of microbial necromass accumulation in paddy soils
5 yr	6.275	6.25833	95.1037	94.6964	9.25833	7.80833	17.5227	11.0274													10.6542	11.6567	99.6668	96.6076					Positive response of nitrite-dependent anaerobic methane oxidation to both gradual and abrupt increases of atmospheric CO2 concentration in paddy soils
5 yr	6.275	6.3	95.1037	95.6861	9.25833	7.73333	17.5227	10.7475													10.6542	9.11833	99.6668	98.1075					Positive response of nitrite-dependent anaerobic methane oxidation to both gradual and abrupt increases of atmospheric CO2 concentration in paddy soils
6 yr													0.612146	0.608116	65.7496	65.2673									44.9879	38.4203	6.79923	6.79924	Reduced phosphorus availability in paddy soils under atmospheric CO2 enrichment
6 yr	7.69	7.36	71.9814	86.1203	19.15	24.85	86.1531	97.9652	1.76	2.23	74.979	90.7186																	Molecular changes of soil organic matter induced by root exudates in a rice paddy under CO2 enrichment and warming of canopy air
6 yr	7.1	7.61	94.4023	75.6723	27.82	22.12	99.4933	94.5634	2.57	2.08	95.86	87.0154																	Molecular changes of soil organic matter induced by root exudates in a rice paddy under CO2 enrichment and warming of canopy air
6 yr					20.5	24.8	90.8044	97.9252	1.4	1.52	54.5556	62.0042																	Free-air CO2 enrichment (FACE) enhances the biodiversity of purple phototrophic bacteria in flooded paddy soil
6 yr					19.1	25.9	85.9491	98.6758	1.3	1.39	48.1111	53.9173																	Free-air CO2 enrichment (FACE) enhances the biodiversity of purple phototrophic bacteria in flooded paddy soil
7 yr	7.69	7.36	71.9814	86.1203	19.15	24.85	86.1531	97.9652	1.76	2.23	74.979	90.7186																	Aggregate fractions shaped molecular composition change of soil organic matter in a rice paddy under elevated CO2 and air warming
7 yr	7.61	7.1	75.6723	94.4023	22.12	27.82	94.5634	99.4933	2.08	2.57	87.0154	95.86																	Aggregate fractions shaped molecular composition change of soil organic matter in a rice paddy under elevated CO2 and air warming
8 yr	7.51	7.27	80.0793	89.3377	19.8	22.1	88.5914	94.5268	1.81	1.98	77.2673	83.9026					497	635	72.2406	82.4333									Long-term elevated CO2 and warming enhance microbial necromass carbon accumulation in a paddy soil
8 yr	7.45	7.15	82.5873	93.0615	21	24.9	92.1507	98.0047	1.99	2.2	84.2392	90.0624					556	710	77.0953	86.4633									Long-term elevated CO2 and warming enhance microbial necromass carbon accumulation in a paddy soil
9 yr	7.45	7.75	82.5873	69.1395	12.5	14.9	39.7264	59.755	1.44	1.44	57.0864	57.0864	0.74	0.72	78.764	77.0304	179	227	29.0545	37.6732	40.5	33.1	8.72456	8.73228	36.3	33.2	6.79929	6.80002	Long-term warming and elevated CO2 increase ammonia-oxidizing microbial communities and accelerate nitrification in paddy soil
9 yr	7.66	7.68	73.3802	72.4494	12.9	13.3	43.0286	46.3835	1.48	1.43	59.5728	56.4574	0.74	0.73	78.764	77.9112	207	259	34.1777	42.9817	43.7	43.1	8.72456	8.72456	38	35.4	6.79924	6.79937	Long-term warming and elevated CO2 increase ammonia-oxidizing microbial communities and accelerate nitrification in paddy soil
9 yr													1.09032	1.09799	94.7781	94.9223									124.607	89.4324	6.79923	6.79923	Reduced phosphorus availability in paddy soils under atmospheric CO2 enrichment
9 yr	7.25916	6.92368	89.7016	98.0362	20.328	23.897	90.2977	97.0828	1.897	2.209	80.8821	90.2634									10.92	12.231	99.1615	93.517					Warming-Induced Stimulation of Soil N2O Emissions Counteracted by Elevated CO2 from Nine-Year Agroecosystem Temperature and Free Air Carbon Dioxide Enrichment
9 yr	7.29529	6.89487	88.468	98.4584	22.305	27.55	94.8923	99.4066	2.14	2.5506	88.6269	95.6583									11.079	11.164	98.7518	98.5003					Warming-Induced Stimulation of Soil N2O Emissions Counteracted by Elevated CO2 from Nine-Year Agroecosystem Temperature and Free Air Carbon Dioxide Enrichment
9 yr	7.38	7.12	85.3609	93.8816	18.51	21.78	83.3547	93.9108	1.77	2.09	75.4489	87.2968																	Contributions of microbial necromass and plant lignin to soil organic carbon stock in a paddy field under simulated conditions of long-term elevated CO2 and warming
9 yr	7.3	6.97	88.3031	97.2537	20.31	23.52	90.2433	96.6552	1.98	2.25	83.9026	91.1343																	Contributions of microbial necromass and plant lignin to soil organic carbon stock in a paddy field under simulated conditions of long-term elevated CO2 and warming
10 yr					14.8039	16.5864	58.9746	72.3604	1.48484	1.61412	59.8701	67.4551																	Effects of elevated CO2 and nitrogen addition on organic carbon and aggregates in soil planted with different rice cultivars
10 yr					12.7109	16.3131	41.4593	70.4853	1.31111	1.48888	48.8313	60.1177																	Effects of elevated CO2 and nitrogen addition on organic carbon and aggregates in soil planted with different rice cultivars
10 yr					13.9841	16.0709	52.1614	68.7635	1.61412	1.54302	67.4551	63.3747																	Effects of elevated CO2 and nitrogen addition on organic carbon and aggregates in soil planted with different rice cultivars
10 yr					11.7855	14.8412	34.0413	59.2779	1.17213	1.43555	39.8785	56.8068																	Effects of elevated CO2 and nitrogen addition on organic carbon and aggregates in soil planted with different rice cultivars
10 yr	7.43	7.18	83.3973	92.1957	19.61	23.52	87.9187	96.6552	1.78	2.23	75.9127	90.7186																	Contributions of microbial necromass and plant lignin to soil organic carbon stock in a paddy field under simulated conditions of long-term elevated CO2 and warming
10 yr	7.47	7.01	81.7639	96.4775	21.57	25.06	93.4745	98.1268	2.07	2.42	86.7288	94.0472																	Contributions of microbial necromass and plant lignin to soil organic carbon stock in a paddy field under simulated conditions of long-term elevated CO2 and warming
10 yr	7.41	6.89	84.1936	98.5248	18.77	22.23	84.5411	94.7611	1.63	1.94	68.3321	82.4981					460.16	550.05	68.7819	76.6415									Soil organic carbon stability and exogenous nitrogen fertilizer influence the priming effect of paddy soil under long-term exposure to elevated atmospheric CO2
11 yr					17.52	17.95	78.1882	80.5604									385.998	424.172	60.7071	65.0572									Plant-mediated effects of elevated CO2 and rice cultivars on soil carbon dynamics in a paddy soil
11 yr					17.992	18.8377	80.7814	84.8388									375.454	447.031	59.4299	67.464									Plant-mediated effects of elevated CO2 and rice cultivars on soil carbon dynamics in a paddy soil
11 yr	7.44	7.02	82.994	96.2691	20.14	23.52	89.7168	96.6552	1.87	2.4	79.81	93.7568																	Contributions of microbial necromass and plant lignin to soil organic carbon stock in a paddy field under simulated conditions of long-term elevated CO2 and warming
11 yr	7.4	6.93	84.5864	97.9368	22.31	25.29	94.9009	98.2919	2.17	2.46	89.3658	94.5911																	Contributions of microbial necromass and plant lignin to soil organic carbon stock in a paddy field under simulated conditions of long-term elevated CO2 and warming
12 yr	7.05333	6.89	95.534	98.5248	15.8745	18.7415	67.3276	84.4144	1.57575	1.67073	65.2833	70.5189	0.470425	0.486384	46.8528	49.1232	375.554	448.269	59.442	67.5902	23.0487	30.1675	13.4932	8.79769	42.0257	36.9411	6.8017	6.8632	This study
12 yr	6.13444	6.03889	91.2165	88.0287	16.3997	17.3922	71.0872	77.4451	1.68222	1.80322	71.1193	76.9661	0.528175	0.577175	54.9496	61.4339	169.807	189.69	27.3143	31.042	34.1112	35.6549	8.72787	8.7254	50.9648	45.4381	6.79923	6.79943	This study
15 yr	7.38667	6.73	85.1044	99.8961	21.4267	24.7907	93.1614	97.9176	2.07885	2.49568	86.9828	95.0374	0.733904	0.740479	78.2475	78.8041	193.903	285.947	31.8146	47.1827	58.6796	133.65	8.72456	8.72456	88.7188	63.6554	6.79923	6.79923	This study
