# Supplementary material for: Long‐Term Elevated CO2 Improves Soil Health and Rice Yields in Paddy Fields
Source: Adv Sci (Weinh). 2025 Dec 7;13(11):e03190. doi: 10.1002/advs.202503190 (PMC12931181; doi:10.1002/advs.202503190)
Supplement: Supplementary file 2 — Supporting Information [file ADVS-13-e03190-s001.zip › advs73222-sup-0002-Data/Data S3.xlsx]

## Sheet: Data
Position	TN	MN	TK	EC	CEC	Title
	g kg-1	mg kg-1	g kg-1	μs cm-1	cmol+ kg-1	China AND Paddy AND soil AND “Field experiment” Language = English
18° 52′ N, 108° 43′ E					6.3	Changes in Soil Chemical Properties and Rhizosphere Bacterial Community Induced by Soil Amendments Associated with Reduction in Cadmium Accumulation by Rice
18° 52′ N, 108° 43′ E	0.41503	26.8757			7.26602	Changes in Soil Chemical Properties and Rhizosphere Bacterial Community Induced by Soil Amendments Associated with Reduction in Cadmium Accumulation by Rice
18° 52′ N, 108° 43′ E	1.52626	19.5672			8.2754	Changes in Soil Chemical Properties and Rhizosphere Bacterial Community Induced by Soil Amendments Associated with Reduction in Cadmium Accumulation by Rice
18° 52′ N, 108° 43′ E	1.48128	18.5107			10.8103	Changes in Soil Chemical Properties and Rhizosphere Bacterial Community Induced by Soil Amendments Associated with Reduction in Cadmium Accumulation by Rice
18° 52′ N, 108° 43′ E	1.68501	23.7741			7.32337	Changes in Soil Chemical Properties and Rhizosphere Bacterial Community Induced by Soil Amendments Associated with Reduction in Cadmium Accumulation by Rice
18° 52′ N, 108° 43′ E	0.53145	25.9409			8.47039	Changes in Soil Chemical Properties and Rhizosphere Bacterial Community Induced by Soil Amendments Associated with Reduction in Cadmium Accumulation by Rice
18° 52′ N, 108° 43′ E	1.30666	17.0546			10.1221	Changes in Soil Chemical Properties and Rhizosphere Bacterial Community Induced by Soil Amendments Associated with Reduction in Cadmium Accumulation by Rice
18° 52′ N, 108° 43′ E	2.43112	17.575			11.0627	Changes in Soil Chemical Properties and Rhizosphere Bacterial Community Induced by Soil Amendments Associated with Reduction in Cadmium Accumulation by Rice
19° 30′ N, 109° 29′ E		63.1				Short-term reduction in cropping intensity improves soil quality of topsoil rather than subsoil
19° 58′ N, 109° 49′ E					2.87	Response of cadmium adsorption to three-year different agronomic managements in tropical soil: The role of P fractions and Fe oxides
19° 58′ N, 109° 49′ E					3.04	Response of cadmium adsorption to three-year different agronomic managements in tropical soil: The role of P fractions and Fe oxides
19° 58′ N, 109° 49′ E					2.06	Response of cadmium adsorption to three-year different agronomic managements in tropical soil: The role of P fractions and Fe oxides
19° 58′ N, 109° 49′ E					3.86	Response of cadmium adsorption to three-year different agronomic managements in tropical soil: The role of P fractions and Fe oxides
19° 58′ N, 109° 49′ E					3.12	Response of cadmium adsorption to three-year different agronomic managements in tropical soil: The role of P fractions and Fe oxides
19° 64′ N, 109° 62′ E	1.9					Coupling of reduced inorganic fertilizer with plant-based organic fertilizer as a promising fertilizer management strategy for colored rice in tropical regions
19° 64′ N, 109° 62′ E	1.1					Coupling of reduced inorganic fertilizer with plant-based organic fertilizer as a promising fertilizer management strategy for colored rice in tropical regions
19° 64′ N, 109° 62′ E	1.96					Trade-off between grain yield and bioactive substance content of colored rice under coupled water and nitrogen conditions
20° 57′ N, 100° 46′ E	2.1					An innovated crop management scheme for perennial rice cropping system and its impacts on sustainable rice production
21° 27′ N, 110° 20′ E	0.82		7.54			Combined addition of bagasse and zeolite stabilizes potentially toxic elements in sewage sludge compost and improves Eucalyptus urophylla seedling growth
21° 96′ N, 100° 23′ E	1.2					Grain chalkiness is reduced by coordinating the biosynthesis of protein and starch in fragrant rice (Oryza sativa L.) grain under nitrogen fertilization
22° 22′ N, 113° 29′ E	1.75		20.99			Effects of Different Potassium (K) Fertilizer Rates on Yield Formation and Lodging of Rice
22° 33′ N, 113° 24′ E	1.39		20.57			Effects of Different Potassium (K) Fertilizer Rates on Yield Formation and Lodging of Rice
22° 49′ N, 108° 19′ E	1.64		7.64			Long-term straw mulching in a no-till field improves soil functionality and rice yield by increasing soil enzymatic activity and chemical properties in paddy soils
22° 49′ N, 108° 19′ E	1.41					Manure applications combined with chemical fertilizer improves soil functionality, microbial biomass and rice production in a paddy field
22° 49′ N, 108° 19′ E	1.04					Long-Term No-Tillage and Straw Retention Management Enhances Soil Bacterial Community Diversity and Soil Properties in Southern China
22° 52′ N, 108° 18′ E	1.3					Impacts of Nitrogen Fertilizer Substitution on Greenhouse Gas Emission in a Paddy Field of South China Under Ridge Irrigation
22° 53′ N; 108° 18′ E						Microbial community structure and function in paddy soil as affected by water-saving irrigation mode
23° 08' N, 113° 49' E	1.32		20.34			Deep fertilization combined with straw incorporation improved rice lodging resistance and soil properties of paddy fields
23° 08′ N, 113° 20′ E	1.62		16			Mitigation of environmental N pollution and greenhouse gas emission from double rice cropping system with a new alternate wetting and drying irrigation regime coupled with optimized N fertilization in South China
23° 08′ N, 113° 49′ E	1.08					Productivity and profitability of mechanized deep nitrogen fertilization in mechanical pot-seedling transplanting rice in South China
23° 09′ N, 113° 21′ E	0.5		13	100		Effects and Mechanisms of Phosphate Activation in Paddy Soil by Phosphorus Activators
23° 09′ N, 113° 21′ E	2.65	7.66	11.07		5.25	Nitrogen Fertilizer Reduction Combined with Biochar Application Maintain the Yield and Nitrogen Supply of Rice but Improve the Nitrogen Use Efficiency
23° 09′ N, 113° 22′ E	1.56		23.97			EFFECTS OF TRANSPLANTING CONDITIONS AND WATER MANAGEMENT ON THE YIELD, QUALITY AND AROMA OF FRAGRANT RICE
23° 09′ N, 113° 22′ E	1.66		22.83			EFFECTS OF TRANSPLANTING CONDITIONS AND WATER MANAGEMENT ON THE YIELD, QUALITY AND AROMA OF FRAGRANT RICE
23° 10′ N, 113° 22′ E	1.93		8.54			Regulation of 2-acetyl-1-pyrroline and grain quality in early-season indica fragrant rice by nitrogen and silicon fertilization under different plantation methods
23° 13′ N, 113° 81′ E	1.1	53.72				A 40 % paddy surface soil organic carbon increase after 5-year no-tillage is linked with shifts in soil bacterial composition and functions
23° 13′ N, 113° 81′ E	0.57		16.04			Benefits of continuous plow tillage to fragrant rice performance
23° 13′ N, 113° 81′ E	1.1		11.19			Fragrant rice performances in response to continuous zero-tillage in machine-transplanted double-cropped rice system
23° 13′ N, 113° 81′ E	1.73		11.2			Optimization of liquid fertilizer management improves grain yield, biomass accumulation, and nutrient uptake of late-season indica fragrant rice
23° 13′ N, 113° 81′ E	1.06		21.02			Deep placement of nitrogen fertilizer increases rice yield and nitrogen use efficiency with fewer greenhouse gas emissions in a mechanical direct-seeded cropping system
23° 13′ N, 113° 81′ E	1.8		10.87			Deep placement of liquid fertilizer at tillering stage influences grain quality, 2-acetyl-1-pyrroline synthesis, and antioxidant response of fragrant rice
23° 13′ N, 113° 81′ E	1.65		11.52			Deep placement of liquid fertilizer at tillering stage influences grain quality, 2-acetyl-2-pyrroline synthesis, and antioxidant response of fragrant rice
23° 13′ N, 113° 81′ E	1.295		16.052			Increased seedlings per hill compensates yield loss due to zero tillage in machine-transplanted fragrant rice
23° 13′ N, 113° 81′ E	2.334		16.983			Increased seedlings per hill compensates yield loss due to zero tillage in machine-transplanted fragrant rice
23° 14′ N, 113° 38′ E	1.1					Effects of tillage practices on soil organic carbon, microbial community and necromass in a double rice cropping system
23° 14′ N, 113° 38′ E	2.27	13.75	10.91			Rice intercropping with water mimosa (Neptunia oleracea Lour.) can facilitate soil N utilization and alleviate apparent N loss
23° 14′ N, 113° 38′ E	0.81		12.84			Mixed cropping with duck co-culture: an agroecological system to improve grain quality and farm profitability
23° 17′ N, 113° 37′ E	1.28	42.8			9.96	Optimal biochar amendment rate reduced the yield-scaled N2O emissions from Ultisols in an intensive vegetable field in South China
23° 17′ N, 113° 37′ E	1.39		19.96			Effects of L-glutamic acid application on yield, grain quality, photosynthetic pigments, 2-acetyl-2-pyrroline, and antioxidant system of aromatic rice
23° 17′ N, 113° 43′ E	1.15		12.89			Rice-fish-duck system regulation of soil phosphorus fraction conversion and availability through organic carbon and phosphatase activity
23° 17′ N, 113° 43′ E	0.85		7.76			Rice-fish-duck system regulation of soil phosphorus fraction conversion and availability through organic carbon and phosphatase activity
23° 17′ N, 113° 43′ E	0.82		12.07			Rice-fish-duck system regulation of soil phosphorus fraction conversion and availability through organic carbon and phosphatase activity
23° 18′ N, 113° 48′ E	1.28		22.16			Effects of Nitrogen Fertilizer Rate Under Deep Placement on Grain Yield and Nitrogen Use Efficiency in Mechanical Pot-seedling Transplanting Rice
23° 24′ N, 113° 64′ E	1.24		22.03			Effects of L-glutamic acid application on yield, grain quality, photosynthetic pigments, 2-acetyl-1-pyrroline, and antioxidant system of aromatic rice
23° 52′ N, 114° 40′ E	1.61		3.84			Diversity of rice rhizosphere microorganisms under different fertilization modes of slow-release fertilizer
23° 59′ N, 116° 49′ E	1.23				24.24	Microbiological mechanism for “production while remediating” in Cd-contaminated paddy fields: A field experiment
23° 66′ N, 113° 41′ E	1.34		20.83			Effects of Different Potassium (K) Fertilizer Rates on Yield Formation and Lodging of Rice
24° 30′ N; 113° 48′ E	1.38		21			Low Cd-accumulating rice intercropping with Sesbania cannabina L. reduces grain Cd while promoting phytoremediation of Cd-contaminated soil
24° 30′ N; 113° 48′ E	1.35		23.05			Low Cd-accumulating rice intercropping with Sesbania cannabina L. reduces grain Cd while promoting phytoremediation of Cd-contaminated soil
24° 56′ N, 113° 30′ E	1.53		14.03		4.53	Combined biochar and soda residues increases maize yields and decreases grain Cd/Pb in a highly Cd/Pb-polluted acid Udults soil
25° 08′ N, 113° 29′ E	3.18				21.76	Simultaneous mitigation of arsenic and cadmium accumulation in rice grains by foliar inhibitor with ZIF-8@Ge-132
25° 13′ N, 118° 10′ E	2.25		27.86			Long term effects of crop rotation and fertilization on crop yield stability in southeast China
25° 33′ N, 112° 31′ E		29.8087				Potential of using a new aluminosilicate amendment for the remediation of paddy soil co-contaminated with Cd and Pb
25° 33′ N, 112° 31′ E		37.7089				Potential of using a new aluminosilicate amendment for the remediation of paddy soil co-contaminated with Cd and Pb
25° 33′ N, 112° 31′ E		36.3263				Potential of using a new aluminosilicate amendment for the remediation of paddy soil co-contaminated with Cd and Pb
25° 33′ N, 112° 31′ E		31.6455				Potential of using a new aluminosilicate amendment for the remediation of paddy soil co-contaminated with Cd and Pb
25° 38′ N, 112° 38′ E		35.4			21.2	A two-year field study of using a new material for remediation of cadmium contaminated paddy soil
25° 53′ N, 100° 10′ E	3.3		19.3			Exploring antibiotic resistance load in paddy-upland rotation fields amended with commercial organic and chemical/slow release fertilizer
25° 73′ N, 112° 72′ E		35.4			22.7	A 3-year field study on lead immobilisation in paddy soil by a novel active silicate amendment
26° 03′ N, 112° 58′ E	2				12.6	Climate and soil pH control the reduction of cadmium in rice during 7 years of biannual liming
26° 03′ N, 112° 58′ E	2.2				14.7	Climate and soil pH control the reduction of cadmium in rice during 8 years of biannual liming
26° 05′ N, 119° 19′ E	1.86		1.4			The underlying mechanism of variety–water–nitrogen–stubble damage interactions on yield formation in ratoon rice with low stubble height under mechanized harvesting
26° 06' N, 119° 18' E	1.68			600		Effects of contrasting N-enriched biochar applications on paddy soil and rice leaf phosphorus fractions in subtropical China
26° 06' N, 119° 18' E	1.85			1260		Effects of contrasting N-enriched biochar applications on paddy soil and rice leaf phosphorus fractions in subtropical China
26° 06' N, 119° 18' E	1.99			1820		Effects of contrasting N-enriched biochar applications on paddy soil and rice leaf phosphorus fractions in subtropical China
26° 06' N, 119° 18' E	1.61			460		Effects of contrasting N-enriched biochar applications on paddy soil and rice leaf phosphorus fractions in subtropical China
26° 06' N, 119° 18' E	1.63			1140		Effects of contrasting N-enriched biochar applications on paddy soil and rice leaf phosphorus fractions in subtropical China
26° 06' N, 119° 18' E	1.63			1810		Effects of contrasting N-enriched biochar applications on paddy soil and rice leaf phosphorus fractions in subtropical China
26° 06′ N, 119° 18′ E	1.2					Acid rain mediated nitrogen and sulfur deposition alters soil nitrogen, phosphorus and carbon fractions in a subtropical paddy
26° 06′ N, 119° 18′ E	1.2					Effects of combined applications of straw with industrial and agricultural wastes on greenhouse gases emissions, temperature sensitivity, and rice yield in a subtropical paddy field
26° 06′ N, 119° 18′ E	1.93					Effects of nitrogen-enriched biochar on rice growth and yield, iron dynamics, and soil carbon storage and emissions: A tool to improve sustainable rice cultivation
26° 11′ N, 119° 16′ E	1.28		18.35			Changes in bacterial community and abundance of functional genes in paddy soil with cry1Ab transgenic rice
26° 14′ N, 119° 04′ E	0.66	15.8				Soil microbial community composition in a paddy field with different fertilization managements
26° 14′ N, 119° 04′ E	0.66	15.8				Nitrogen and phosphorus losses by surface runoff and soil microbial communities in a paddy field with different irrigation and fertilization managements
26° 14′ N, 119° 04′ E	0.66	15.8				Soil ammonia-oxidizing archaea in a paddy field with different irrigation and fertilization managements
26° 30′ N, 106° 40′ E	0.7	11.8				Effects of short-term application of Moutai lees biochar on nutrients and fungal community structure in yellow soil of Guizhou
26° 46′ N, 111° 53′ E	1.58					Effects of long-term green manure application on organic carbon fractions and clay minerals and their interactions in paddy soil aggregates
26° 46′ N, 111° 53′ E					15.5	Effects of long-term green manure application on organic carbon fractions and clay minerals and their interactions in paddy soil aggregates
26° 46′ N, 111° 53′ E					14.2	Effects of long-term green manure application on organic carbon fractions and clay minerals and their interactions in paddy soil aggregates
26° 46′ N, 111° 53′ E					14.6	Effects of long-term green manure application on organic carbon fractions and clay minerals and their interactions in paddy soil aggregates
26° 46′ N, 111° 53′ E					14.2	Effects of long-term green manure application on organic carbon fractions and clay minerals and their interactions in paddy soil aggregates
26° 47′ N, 106° 44′ E	1.93					Different composites inhibit Cd accumulation in grains under the rice-oilseed rape rotation mode of karst area: A field study
26° 54' N, 112° 36' E		84.26				Migration and transformation of Cd in four crop rotation systems and their potential for remediation of Cd-contaminated farmland in southern China
27° 30′ N, 120° 21′ E	1.59		13.67			Effects of organic fertilization on functional microbial communities associated with greenhouse gas emissions in paddy soils
27° 30′ N, 120° 21′ E	1.73		13.63			Effects of organic fertilization on functional microbial communities associated with greenhouse gas emissions in paddy soils
27° 30′ N, 120° 21′ E	1.76		13.63			Effects of organic fertilization on functional microbial communities associated with greenhouse gas emissions in paddy soils
27° 31′ N, 117° 18′ E	2.3		49			Effect of introducing frogs and fish on soil phosphorus availability dynamics and their relationship with rice yield in paddy fields
27° 34′ N, 113° 13′ E	2.64		17.23		11.65	Variations in root morphological indices of rice (Oryza sativa L.) induced by seedling establishment methods and their relation to arsenic accumulation in plant tissues
27° 40′ N, 113° 03′ E					15.92	Cadmium bioavailability in agricultural soil after mixed amendments combined with rice-rape cropping: a five-season field experiment
27° 43′ N, 113° 11′ E					11.2	Phytoremediation with kenaf (Hibiscus cannabinus L.) for cadmium-contaminated paddy soil in southern China: translocation, uptake, and assessment of cultivars
27° 50′ N, 112° 57′ E	0.54204	32.6			7.66	Integrated Assessment of Cd-contaminated Paddy Soil with Application of Combined Ameliorants: A Three-Year Field Study
27° 51′ N, 113° 19′ E	2					Straw and Biochar Application Alters the Structure of Rhizosphere Microbial Communities in Direct-Seeded Rice (Oryza sativa L.) Paddies
27° 57′ N, 103° 30′ E		43.9			12.83	Reduction of Cd Uptake in Rice (Oryza sativa) Grain Using Different Field Management Practices in Alkaline Soils
27° 58′ N, 113° 22′ E					12.05	Remediation and Micro-Ecological Regulation of Cadmium and Arsenic Co-Contaminated Soils by Rotation of High-Biomass Crops and Sedum alfredii Hance: A Field Study
27° 58′ N, 113° 22′ E					11.46	Remediation and Micro-Ecological Regulation of Cadmium and Arsenic Co-Contaminated Soils by Rotation of High-Biomass Crops and Sedum alfredii Hance: A Field Study
27° 58′ N, 113° 22′ E					9.99	Remediation and Micro-Ecological Regulation of Cadmium and Arsenic Co-Contaminated Soils by Rotation of High-Biomass Crops and Sedum alfredii Hance: A Field Study
27° 58′ N, 113° 22′ E					9.98	Remediation and Micro-Ecological Regulation of Cadmium and Arsenic Co-Contaminated Soils by Rotation of High-Biomass Crops and Sedum alfredii Hance: A Field Study
27° 58′ N, 113° 22′ E					10.35	Remediation and Micro-Ecological Regulation of Cadmium and Arsenic Co-Contaminated Soils by Rotation of High-Biomass Crops and Sedum alfredii Hance: A Field Study
27° 58′ N, 113° 22′ E					11.55	Remediation and Micro-Ecological Regulation of Cadmium and Arsenic Co-Contaminated Soils by Rotation of High-Biomass Crops and Sedum alfredii Hance: A Field Study
28° 01′ N, 117° 13′ E					8.13	Potential of granular complexes of lime and montmorillonite for stabilizing soil cadmium and the underlying mechanisms
28° 04′ N, 116° 41′ E	1.9		15.33			Comparison of carbon footprint and net ecosystem carbon budget under organic material retention combined with reduced mineral fertilizer
28° 06′ N, 115° 09′ E	1.36					Long-Term P Fertilizer Application Reduced Methane Emissions from Paddies in a Double-Rice System
28° 06′ N, 115° 09′ E		23				Long-Term P Fertilizer Application Reduced Methane Emissions from Paddies in a Double-Rice System
28° 06′ N, 115° 09′ E		14.6				Long-Term P Fertilizer Application Reduced Methane Emissions from Paddies in a Double-Rice System
28° 07′ N, 112° 18′ E	2.14		13.21			Functional soil organic matter fraction in response to short-term tillage management under the double-cropping rice paddy field in southern of China
28° 07′ N, 112° 18′ E	2		20.6			Functional soil organic matter fractions in response to long-term fertilizer management in a double-cropping paddy field of southern China
28° 07′ N, 112° 18′ E	2.24		14.45			Effects of long-term fertilizer practices on rhizosphere soil nitrogen mineralization in the double-cropping rice field
28° 07′ N, 112° 18′ E	2.14		13.21			Effects of different tillage management on rhizosphere soil nitrogen mineralization and its extracellular enzyme activity in a double-cropping rice paddy field of southern China
28° 07′ N, 112° 18′ E	2		20.6			Impacts of Different Long-Term Fertilizer Management Regimes on Soil Nitrogen Mineralization and Its Enzyme Activities under a Double-Cropping Rice System in Southern China
28° 07′ N, 112° 18′ E	2.14					Effect of different short-term tillage management on nitrogen-fixing bacteria community in a double-cropping paddy field of southern China
28° 07′ N, 112° 18′ E	2.24		14.45			Microbial carbon source utilization in rice rhizosphere and nonrhizosphere soils with short-term manure N input rate in paddy field
28° 07′ N, 112° 18′ E	2		20.6			Effects of fertilizer practice on fungal and actinobacterial cellulolytic community with different humified particle-size fractions in double-cropping field
28° 09′ N, 113° 37′ E	1.1					High-density planting with lower nitrogen application increased early rice production in a double-season rice system
28° 12′ N, 116° 55′ E	1.13					Replacing nitrogen fertilizer with nitrogen-fixing cyanobacteria reduced nitrogen leaching in red soil paddy fields
28° 12′ N, 116° 55′ E	1.24	93.1	10.89			Yield gap of rice genotypes under N and P deficiencies: Evidence from differential recruitment of bacterial keystone taxa in the rhizosphere
28° 12′ N, 116° 55′ E	1.11	40.94				Yield gap of rice genotypes under N and P deficiencies: Evidence from differential recruitment of bacterial keystone taxa in the rhizosphere
28° 12′ N, 116° 55′ E	1.22	58.02				Yield gap of rice genotypes under N and P deficiencies: Evidence from differential recruitment of bacterial keystone taxa in the rhizosphere
28° 12′ N, 116° 55′ E	1.24	57.72				Yield gap of rice genotypes under N and P deficiencies: Evidence from differential recruitment of bacterial keystone taxa in the rhizosphere
28° 12′ N, 116° 55′ E	1.09	37.21				Yield gap of rice genotypes under N and P deficiencies: Evidence from differential recruitment of bacterial keystone taxa in the rhizosphere
28° 12′ N, 116° 55′ E	1.31	91.72				Yield gap of rice genotypes under N and P deficiencies: Evidence from differential recruitment of bacterial keystone taxa in the rhizosphere
28° 12′ N, 116° 55′ E	1.24	81.78				Yield gap of rice genotypes under N and P deficiencies: Evidence from differential recruitment of bacterial keystone taxa in the rhizosphere
28° 12′ N, 116° 55′ E	1.11	48.54				Yield gap of rice genotypes under N and P deficiencies: Evidence from differential recruitment of bacterial keystone taxa in the rhizosphere
28° 12′ N, 116° 55′ E	1.37	104.6				Yield gap of rice genotypes under N and P deficiencies: Evidence from differential recruitment of bacterial keystone taxa in the rhizosphere
28° 12′ N, 116° 55′ E	1.28	79.18				Yield gap of rice genotypes under N and P deficiencies: Evidence from differential recruitment of bacterial keystone taxa in the rhizosphere
28° 12′ N, 116° 55′ E	1.03	44.17				Yield gap of rice genotypes under N and P deficiencies: Evidence from differential recruitment of bacterial keystone taxa in the rhizosphere
28° 12′ N, 116° 55′ E	1.35	283.42				Yield gap of rice genotypes under N and P deficiencies: Evidence from differential recruitment of bacterial keystone taxa in the rhizosphere
28° 12′ N, 116° 55′ E	1.27	41.42				Yield gap of rice genotypes under N and P deficiencies: Evidence from differential recruitment of bacterial keystone taxa in the rhizosphere
28° 12′ N, 116° 55′ E	1.14	71.99				Yield gap of rice genotypes under N and P deficiencies: Evidence from differential recruitment of bacterial keystone taxa in the rhizosphere
28° 12′ N, 116° 55′ E	1.38	184.37				Yield gap of rice genotypes under N and P deficiencies: Evidence from differential recruitment of bacterial keystone taxa in the rhizosphere
28° 12′ N, 116° 55′ E	1.19	76.17				Yield gap of rice genotypes under N and P deficiencies: Evidence from differential recruitment of bacterial keystone taxa in the rhizosphere
28° 12′ N, 116° 55′ E	0.87	34.94				Yield gap of rice genotypes under N and P deficiencies: Evidence from differential recruitment of bacterial keystone taxa in the rhizosphere
28° 12′ N, 116° 55′ E	1.01	80.13				Yield gap of rice genotypes under N and P deficiencies: Evidence from differential recruitment of bacterial keystone taxa in the rhizosphere
28° 12′ N, 116° 55′ E	0.93	90.72				Yield gap of rice genotypes under N and P deficiencies: Evidence from differential recruitment of bacterial keystone taxa in the rhizosphere
28° 13′ N, 111° 36′ E	2.1					Selenium Decreases the Cadmium Content in Brown Rice: Foliar Se Application to Plants Grown in Cd-contaminated Soil
28° 13′ N, 111° 36′ E	1.9					Selenium Decreases the Cadmium Content in Brown Rice: Foliar Se Application to Plants Grown in Cd-contaminated Soil
28° 14′ N, 113° 23′ E	1.97		11.4		9.87	Legacy effect of single biochar application on soil ecosystem multifunctionality and its contribution to rice yield: A five-year field experiment for acidic paddy
28° 14′ N, 113° 31′ E					11.2	A rice–chicory rotation pattern ensures safe grain production and phytoremediation of cadmium-contaminated paddy fields: A four-year field experiment in southern China
28° 14′ N, 116° 51′ E	2.06					Impacts of Rotation-Fallow Practices on Bacterial Community Structure in Paddy Fields
28° 14′ N, 116° 51′ E	2.06					Impacts of Rotation-Fallow Practices on Bacterial Community Structure in Paddy Fields
28° 14′ N, 116° 51′ E	2.01					Impacts of Rotation-Fallow Practices on Bacterial Community Structure in Paddy Fields
28° 14′ N, 116° 51′ E	2					Impacts of Rotation-Fallow Practices on Bacterial Community Structure in Paddy Fields
28° 14′ N, 116° 51′ E	2.06					Impacts of Rotation-Fallow Practices on Bacterial Community Structure in Paddy Fields
28° 14′ N, 116° 51′ E	2					Impacts of Rotation-Fallow Practices on Bacterial Community Structure in Paddy Fields
28° 14′ N, 116° 51′ E	1.82					Impacts of Rotation-Fallow Practices on Bacterial Community Structure in Paddy Fields
28° 14′ N, 116° 51′ E	1.84					Impacts of Rotation-Fallow Practices on Bacterial Community Structure in Paddy Fields
28° 14′ N, 116° 51′ E	1.85					Impacts of Rotation-Fallow Practices on Bacterial Community Structure in Paddy Fields
28° 14′ N, 116° 51′ E	1.88					Impacts of Rotation-Fallow Practices on Bacterial Community Structure in Paddy Fields
28° 14′ N, 116° 51′ E	2.01					Impacts of Rotation-Fallow Practices on Bacterial Community Structure in Paddy Fields
28° 14′ N, 116° 51′ E	1.87					Impacts of Rotation-Fallow Practices on Bacterial Community Structure in Paddy Fields
28° 14′ N, 116° 51′ E	1.77					Impacts of Rotation-Fallow Practices on Bacterial Community Structure in Paddy Fields
28° 14′ N, 116° 51′ E	1.81					Impacts of Rotation-Fallow Practices on Bacterial Community Structure in Paddy Fields
28° 14′ N, 116° 51′ E	1.83					Impacts of Rotation-Fallow Practices on Bacterial Community Structure in Paddy Fields
28° 14′ N, 116° 54′ E	2.57	14.94	6.91		11.1	Dose effect of pig manure addition on cbbL-harboring bacterial community in a paddy soil
28° 14′ N, 116° 54′ E	2.56	22.42	6.96		10.83	Dose effect of pig manure addition on cbbL-harboring bacterial community in a paddy soil
28° 14′ N, 116° 54′ E	2.77	14.61	6.96		12.03	Dose effect of pig manure addition on cbbL-harboring bacterial community in a paddy soil
28° 14′ N, 116° 54′ E	2.67	17.24	6.78		11.47	Dose effect of pig manure addition on cbbL-harboring bacterial community in a paddy soil
28° 14′ N, 116° 54′ E	2.96	18.86	7.11		12.77	Dose effect of pig manure addition on cbbL-harboring bacterial community in a paddy soil
28° 14′ N, 116° 54′ E	3.05	20.24	6.9		14	Dose effect of pig manure addition on cbbL-harboring bacterial community in a paddy soil
28° 14′ N, 116° 54′ E	3.05	19.76	6.71		14.17	Dose effect of pig manure addition on cbbL-harboring bacterial community in a paddy soil
28° 15′ N, 115° 54′ E	2					The Application of Rice Straw with Reduced N Fertilizer Improves the Rice Yield While Decreasing Environmental N Losses in Southern China
28° 18ʹ N, 121° 05ʹ E	1					Changes in salinity, aggregates and physicomechanical quality induced by biochar application to coastal soil
28° 18ʹ N, 121° 05ʹ E	1.8					Changes in salinity, aggregates and physicomechanical quality induced by biochar application to coastal soil
28° 18ʹ N, 121° 05ʹ E	1.9					Changes in salinity, aggregates and physicomechanical quality induced by biochar application to coastal soil
28° 18ʹ N, 121° 05ʹ E	1.5					Changes in salinity, aggregates and physicomechanical quality induced by biochar application to coastal soil
28° 18ʹ N, 121° 05ʹ E	1.9					Changes in salinity, aggregates and physicomechanical quality induced by biochar application to coastal soil
28° 18ʹ N, 121° 05ʹ E	1					Changes in salinity, aggregates and physicomechanical quality induced by biochar application to coastal soil
28° 18ʹ N, 121° 05ʹ E	1.4					Changes in salinity, aggregates and physicomechanical quality induced by biochar application to coastal soil
28° 18ʹ N, 121° 05ʹ E	1.5					Changes in salinity, aggregates and physicomechanical quality induced by biochar application to coastal soil
28° 18ʹ N, 121° 05ʹ E	1.3					Changes in salinity, aggregates and physicomechanical quality induced by biochar application to coastal soil
28° 18ʹ N, 121° 05ʹ E	2.3					Changes in salinity, aggregates and physicomechanical quality induced by biochar application to coastal soil
28° 18ʹ N, 121° 05ʹ E	1					Changes in salinity, aggregates and physicomechanical quality induced by biochar application to coastal soil
28° 18ʹ N, 121° 05ʹ E	1.2					Changes in salinity, aggregates and physicomechanical quality induced by biochar application to coastal soil
28° 18ʹ N, 121° 05ʹ E	1.7					Changes in salinity, aggregates and physicomechanical quality induced by biochar application to coastal soil
28° 18ʹ N, 121° 05ʹ E	1.5					Changes in salinity, aggregates and physicomechanical quality induced by biochar application to coastal soil
28° 18ʹ N, 121° 05ʹ E	1.9					Changes in salinity, aggregates and physicomechanical quality induced by biochar application to coastal soil
28° 18′ N, 113° 08′ E				83.7		Phytolith-rich straw application and groundwater table management over 36 years affect the soil-plant silicon cycle of a paddy field
28° 18′ N, 113° 08′ E				100		Phytolith-rich straw application and groundwater table management over 37 years affect the soil-plant silicon cycle of a paddy field
28° 18′ N, 113° 08′ E				95.4		Phytolith-rich straw application and groundwater table management over 38 years affect the soil-plant silicon cycle of a paddy field
28° 18′ N, 113° 08′ E				48.2		Phytolith-rich straw application and groundwater table management over 39 years affect the soil-plant silicon cycle of a paddy field
28° 18′ N, 113° 08′ E				57.7		Phytolith-rich straw application and groundwater table management over 40 years affect the soil-plant silicon cycle of a paddy field
28° 18′ N, 113° 08′ E				52.6		Phytolith-rich straw application and groundwater table management over 41 years affect the soil-plant silicon cycle of a paddy field
28° 19′ N, 113° 49′ E	1.21		11.51			Effectiveness of a 10-year continuous reduction of controlled-release nitrogen fertilizer on production, nitrogen loss and utilization of double-cropping rice
28° 20′ N, 112° 39′ E	1.35		12.83			Calcium peroxide alleviates the waterlogging stress of rapeseed by improving root growth status in a rice-rape rotation field
28° 20′ N, 116° 05′ E	2.29	9.29				Long-Term Straw Return with Reducing Chemical Fertilizers Application Improves Soil Nitrogen Mineralization in a Double Rice-Cropping System
28° 20′ N, 116° 05′ E	2.59	16.2				Long-Term Straw Return with Reducing Chemical Fertilizers Application Improves Soil Nitrogen Mineralization in a Double Rice-Cropping System
28° 20′ N, 116° 05′ E	2.91	17.22				Long-Term Straw Return with Reducing Chemical Fertilizers Application Improves Soil Nitrogen Mineralization in a Double Rice-Cropping System
28° 20′ N, 116° 05′ E	2.99	23.54				Long-Term Straw Return with Reducing Chemical Fertilizers Application Improves Soil Nitrogen Mineralization in a Double Rice-Cropping System
28° 20′ N, 116° 05′ E	2.8					Net global warming potential, greenhouse gas intensity and carbon footprint as affected by different tillage systems from Chinese double-cropping paddy fields
28° 20′ N, 116° 05′ E	2.8					Mitigating net global warming potential and greenhouse gas intensity by intermittent irrigation under straw incorporation in Chinese double-rice cropping systems
28° 20′ N, 121° 07′ E					23.32	Crop straw-derived biochar alleviated cadmium and copper phytotoxicity by reducing bioavailability and accumulation in a field experiment of rice-rape-corn rotation system
28° 22′ N, 112° 58′ E	2.94				11.3	Foliar application of Zn reduces Cd accumulation in grains of late rice by regulating the antioxidant system, enhancing Cd chelation onto cell wall of leaves, and inhibiting Cd translocation in rice
28° 26′ N, 113° 03′ E	1.39				14.95	Impact of biochar on red paddy soil physical and hydraulic properties and rice yield over 3 years
28° 26′ N, 113° 03′ E	2.59					Alleviation of Cd-polluted paddy soils through Si fertilizer application and its effects on the soil microbial community
28° 28′ N, 113° 21′ E	1.05	6.87				The effects of co-utilizing green manure and rice straw on soil aggregates and soil carbon stability in a paddy soil in southern China
28° 29′ N, 113° 88′ E					15.44	Co-application of water management and foliar spraying silicon to reduce cadmium and arsenic uptake in rice: A two-year field experiment
28° 31′ N, 115° 09′ E	1.1		3.9			Liming reduces soil phosphorus availability but promotes yield and P uptake in a double rice cropping system
28° 31′ N, 115° 09′ E	3.39					Rice straw biochar alters inorganic nitrogen availability in paddy soil mainly through abiotic processes
28° 31′ N, 115° 09′ E	3.39					Residual effect of straw biochar on grain yield and yield attributes in a double rice cropping system of subtropical ChinaOriginal Pa
28° 31′ N, 115° 09′ E	2.2					Effects of free-air temperature increase on grain yield and greenhouse gas emissions in a double rice cropping system
28° 32′ N, 115° 09′ E	1.75		27.7			Frequent alternate wetting and drying irrigation mitigates the effect of low phosphorus on rice grain yield in a 4-year field trial by increasing soil phosphorus release and rice root growth
28° 33′ N, 113° 19′ E	1.8					Flooding and straw returning regulates the partitioning of soil phosphorus fractions and phoD-harboring bacterial community in paddy soils
28° 33′ N, 113° 19′ E	1.8		31.7			Soil phosphorus availability and rice phosphorus uptake in paddy fields under various agronomic practices
28° 33′ N, 113° 20′ E	1.62		28.4		8	Long-term effects of biochar on trace metals accumulation in rice grain: A 7-year field experiment
28° 33′ N, 113° 20′ E	1.62		28.4			Contrasting effects of straw and straw-derived biochar applications on soil carbon accumulation and nitrogen use efficiency in double-rice cropping systems
28° 33′ N, 113° 20′ E	1.62		28.4		8	Reduction in net greenhouse gas emissions through a combination of pig manure and reduced inorganic fertilizer application in a double-rice cropping system: Three-year results
28° 41′ N, 113° 30′ E	0.14					A Symbiotic System of Irrigated Rice–Earthworm Improves Soil Properties and Rice Growth in Southern China
28° 41′ N, 118° 32′ E	2.89		9.86			The effect of water flooding at grain-filling stage on the uptake of heavy metal(loid)s by rice in slightly alkaline paddy soil
28° 42′ N, 117° 04′ E	1.97					Winter crop rotation intensification to increase rice yield, soil carbon, and microbial diversity
28° 43′ N, 112° 52′ E	2.17					Change in Microbial Metabolic Quotient Under Biochar Amendment Was Associated with Soil Organic Carbon Quality, Microbial Community Composition, and Enzyme Activity in Bulk and Rhizosphere Soils in an Acid Rice Paddy
28° 48′ N, 120° 10′ E	0.12	11.08		26		Effects of rural domestic sewage reclaimed irrigation and regulation on heavy metals, PPCPs, water and nitrogen utilization, and microbial diversity in paddy field
28° 55′ N, 111° 26′ E			12.9			Long-term partial replacement of mineral fertilizer with in situ crop residues ensures continued rice yields and soil fertility: A case study of a 27-year field experiment in subtropical China
28° 55′ N, 111° 26′ E			12.9			Long-term partial replacement of mineral fertilizer with in situ crop residues ensures continued rice yields and soil fertility: A case study of a 28-year field experiment in subtropical China
28° 55′ N, 111° 26′ E			12.8			Long-term partial replacement of mineral fertilizer with in situ crop residues ensures continued rice yields and soil fertility: A case study of a 29-year field experiment in subtropical China
28° 55′ N, 111° 26′ E			12.9			Long-term partial replacement of mineral fertilizer with in situ crop residues ensures continued rice yields and soil fertility: A case study of a 30-year field experiment in subtropical China
28° 55′ N, 111° 27′ E	1.81					Effects of no-tillage practice for late-rice on rice yield and global warming potential in double-cropping rice systems
28° 55′ N, 111° 33′ E	1.88				9.1	Functional differentiation of nitrate-reducing isolates regulated by long-term fertilization in a rice paddy soil
28° 56′ N, 119° 03′ E	0.22		10.8			Effects of Mineral Fertilization and Organic Amendments on Rice Grain Yield, Soil Quality and Economic Benefit in Newly Cultivated Land: A Study Case from Southeast China
28° 57′ N, 112° 44′ E	0.781		14.3			Alteration of soil-surface electrochemical properties by organic fertilization to reduce dissolved inorganic nitrogen leaching in paddy fields
28° 57′ N, 115° 94′ E	1.36				7.54	Effects of long-term manure substitution regimes on soil organic carbon composition in a red paddy soil of southern China
28° 57′ N, 118° 57′ E	2.1					Cataloging of Cd Allocation in Late Rice Cultivars Grown in Polluted Gleysol: Implications for Selection of Cultivars with Minimal Risk to Human Health
28° 58ʹ N, 112° 46ʹ E	1.79		16.08			Reducing ammonia volatilization and increasing nitrogen use efficiency in machine-transplanted rice with side-deep fertilization in a double-cropping rice system in Southern China
28° 58ʹ N, 112° 46ʹ E	1.95		11.26			Reducing ammonia volatilization and increasing nitrogen use efficiency in machine-transplanted rice with side-deep fertilization in a double-cropping rice system in Southern China
28° 58′ N, 112° 46′ E	0.54		11.3			Gained net ecosystem economic benefit in machine-transplanted double-cropped rice strategies
28° 77′ N, 115° 84′ E	2.01		22.85			Paddy-upland rotation with Chinese milk vetch incorporation reduced the global warming potential and greenhouse gas emissions intensity of double rice cropping system
29° 01′ N, 119° 27′ E	1.96					Effects of slow- and controlled-release nitrogen fertilizers on bacterial and fungal community composition in a double-cropping rice system
29° 01′ N, 119° 28′ E	1.75				8.4	Short-term effect of manure and straw application on bacterial and fungal community compositions and abundances in an acidic paddy soil
29° 01′ N, 119° 28′ E	1.64				8.9	Short-term effect of manure and straw application on bacterial and fungal community compositions and abundances in an acidic paddy soil
29° 01′ N, 119° 28′ E	1.97				11.3	Short-term effect of manure and straw application on bacterial and fungal community compositions and abundances in an acidic paddy soil
29° 01′ N, 119° 28′ E	1.72				9.6	Short-term effect of manure and straw application on bacterial and fungal community compositions and abundances in an acidic paddy soil
29° 03′ N, 119° 21′ E						Effects of stabilizing materials on soil Cd bioavailability, uptake, transport, and rice growth
29° 04′ N, 118° 59′ E	1.45					Co-application of concentrated biogas slurry and pyroligneous liquor mitigates ammonia emission and sustainably releases ammonium from paddy soil
29° 10′ N, 105° 23′ E	1.5		31.6			Impact of tillage and crop establishment methods on rice yields in a rice-ratoon rice cropping system in Southwest China
29° 10′ N, 105° 23′ E	1.7		38.9			Delaying Application and Reducing the N Rate Enhances Grain Yield and N Use Efficiency in No-Tillage, Direct-Seeded Hybrid Rice
29° 11′ N, 120° 18′ E	1.43		15.8			Soiltesting formula fertilization with organic fertilizer addition for target yield cannot stand long due to stem lodging of rice
29° 13′ N, 112° 28′ E			20.9			Effect of reduced mineral fertilization (NPK) combined with green manure on aggregate stability and soil organic carbon fractions in a fluvo-aquic paddy soil
29° 13′ N, 112° 28′ E	3.28		22.2			Effects of substitution of chemical fertilizer by Chinese milk vetch on distribution and composition of aggregates-associated organic carbon fractions in paddy soils
29° 13′ N, 112° 28′ E	2.24	5.59				Biological nitrogen fixation of Chinese Milk Vetch (Astragalus sinicus L.) as affected by exogenous carbon and nitrogen input
29° 13′ N, 112° 28′ E	1.84	4.76				Biological nitrogen fixation of Chinese Milk Vetch (Astragalus sinicus L.) as affected by exogenous carbon and nitrogen input
29° 13′ N, 112° 28′ E	1.97	5.1				Biological nitrogen fixation of Chinese Milk Vetch (Astragalus sinicus L.) as affected by exogenous carbon and nitrogen input
29° 13′ N, 112° 28′ E	2.02	4.66				Biological nitrogen fixation of Chinese Milk Vetch (Astragalus sinicus L.) as affected by exogenous carbon and nitrogen input
29° 13′ N, 112° 28′ E	2.05	4.38				Biological nitrogen fixation of Chinese Milk Vetch (Astragalus sinicus L.) as affected by exogenous carbon and nitrogen input
29° 13′ N, 112° 28′ E	2.05	5.28				Biological nitrogen fixation of Chinese Milk Vetch (Astragalus sinicus L.) as affected by exogenous carbon and nitrogen input
29° 13′ N, 112° 28′ E	2.05	5.1				Biological nitrogen fixation of Chinese Milk Vetch (Astragalus sinicus L.) as affected by exogenous carbon and nitrogen input
29° 13′ N, 112° 28′ E	2.08	4.96				Biological nitrogen fixation of Chinese Milk Vetch (Astragalus sinicus L.) as affected by exogenous carbon and nitrogen input
29° 13′ N, 112° 28′ E	2.04	6.78				Biological nitrogen fixation of Chinese Milk Vetch (Astragalus sinicus L.) as affected by exogenous carbon and nitrogen input
29° 13′ N, 112° 29′ E	3.02					Long-term green manuring to substitute partial chemical fertilizer simultaneously improving crop productivity and soil quality in a double-rice cropping system
29° 19′ N, 119° 43′ E	1.1					Long-term application of controlled-release fertilizer enhances rice production and soil quality under non-flooded plastic film mulching cultivation conditions
29° 21′ N, 119° 53′ E					17.5	Multi-Component Passivators Regulate Heavy Metal Accumulation in Paddy Soil and Rice: A Three-Site Field Experiment in South China
29° 26′ N, 111° 14′ E	1.09					Effects of local nitrogen supply and nitrogen fertilizer variety coupling on rice nitrogen transport and soil nitrogen balance in paddy fields
29° 48′ N, 119° 41′ E	1.7				8.6	The effect of sepiolite application on rice Cd uptake – A two-year field study in Southern China
29° 48′ N, 121° 22′ E	2.31	27.1				Gaseous emissions and grain-heavy metal contents in rice paddies: A three-year partial organic substitution experiment
29° 51′ N, 104° 12′ E	1.25					Simultaneously genetic selection of wheat yield and grain protein quality in rice–wheat and soybean–wheat cropping systems through critical nitrogen efficiency-related traits
29° 51′ N, 104° 12′ E	2.04					Simultaneously genetic selection of wheat yield and grain protein quality in rice–wheat and soybean–wheat cropping systems through critical nitrogen efficiency-related traits
29° 51′ N, 115° 33′ E	2.66		3.35			Inclusion of microbial inoculants with straw mulch enhances grain yields from rice fields in central China
29° 57′ N, 115° 33′ E	1.55	15.52				Long-term rice-oilseed rape rotation increases soil organic carbon by improving functional groups of soil organic matter
29° 59′ N, 120° 35′ E					11.8	Multi-Component Passivators Regulate Heavy Metal Accumulation in Paddy Soil and Rice: A Three-Site Field Experiment in South China
30° 01′ N, 115° 34′ E	2.4					Effects of long-term no tillage and straw return on greenhouse gas emissions and crop yields from a rice-wheat system in central China
30° 01′ N, 115° 43′ E	2.06		3.77			Advantages of nitrogen fertilizer deep placement in greenhouse gas emissions and net ecosystem economic benefits from no-tillage paddy fields
30° 01′ N, 115° 74′ E	1.49					The Accumulation of Biomass Pre- and Post-Silking Associated with Gains in Yield for Both Seasons under Maize–Rice Double Cropping System
30° 05′ N, 104° 34′ E	2.3	72.5				Ground Cover Rice Production System Affects Soil Water, Nitrogen Dynamics and Crop Growth Differentially with or without Climate Stress
30° 05′ N, 104° 34′ E	1.68					Integrated rice management simultaneously improves rice yield and nitrogen use efficiency in various paddy fields
30° 05′ N, 104° 34′ E	2.03					Integrated rice management simultaneously improves rice yield and nitrogen use efficiency in various paddy fields
30° 05′ N, 104° 34′ E	2.8					Methane and nitrous oxide emissions from a ratoon paddy field in Sichuan Province, China
30° 05′ N, 104° 34′ E	2					Optimization of nitrogen fertilizer rate under integrated rice management in a hilly area of Southwest China
30° 05′ N, 104° 34′ E	2					Water retention and warming effect of integrated rice management for the hilly areas of southwest China
30° 05′ N, 104° 34′ E	2.8					Greenhouse gas emissions from ratoon rice fields among different varieties
30° 05′ N, 119° 55′ E	1.79		15.76			Greenhouse Gas Emissions from Double-Season Rice Field under Different Tillage Practices and Fertilization Managements in Southeast China
30° 05′ N, 119° 95′ E	1.79		15.76			Impact of tillage on the spatial distribution of CH4 and N2O in the soil profile of late rice fields
30° 07′ N, 115° 35′ E	1.6				18.2	Optimal potassium management strategy to enhance crop yield and soil potassium fertility under paddy-upland rotation
30° 08′ N, 120° 10′ E	2.32					Double paddy rice conversion to maize–paddy rice reduces carbon footprint and enhances net carbon sink
30° 11′ N, 115° 36′ E	1.94					Improved crop yield and phosphorus uptake through the optimization of phosphorus fertilizer rates in an oilseed rape-rice cropping system
30° 12′ N, 112° 31′ E	2.44					CH4 and N2O Emission and Grain Yield Performance of Three Main Rice-Farming Patterns in Central China
30° 14′ N, 119° 43′ E		37.23				The Effect of Bamboo Charcoal Application on Soil Nutrients and Heavy Metals in Rice
30° 16′ N, 115° 37′ E	2					Profound impact of water management on cadmium and arsenic accumulation in ratoon rice
30° 16′ N, 115° 37′ E	2.4					Reducing cadmium accumulation and increasing grain yield with proper timing of flood irrigation in the second season of ratoon rice
30° 16′ N, 115° 37′ E	2.9					Reducing cadmium accumulation and increasing grain yield with proper timing of flood irrigation in the second season of ratoon rice
30° 16′ N, 120° 12′ E	1.64					Effects of climate change on the yield potentials and resource use efficiencies of mid-season indica rice cultivars in Eastern China
30° 21′ N, 112° 08′ E	1.45					Annual greenhouse gas emissions from a rice paddy with different water-nitrogen management strategies in Central China
30° 21′ N, 112° 09′ E	2.04	79.5				Nitrogen and phosphorus losses from paddy fields and the yield of rice with different water and nitrogen management practices
30° 21′ N, 112° 09′ E	2.04					Rice yield, water productivity, and nitrogen use efficiency responses to nitrogen management strategies under supplementary irrigation for rain-fed rice cultivation
30° 22′ N, 112° 05′ E	1.27					One-time N fertilization reduces greenhouse emissions and N leaching while maintaining high yields in a rape–rice rotation system
30° 22′ N, 119° 51′ E	2.74436	5.21551				Elevation of NO3-N from biochar amendment facilitates mitigating paddy CH4 emission stably over seven years
30° 22′ N, 119° 51′ E	2.82289	3.56864				Elevation of NO3-N from biochar amendment facilitates mitigating paddy CH5 emission stably over seven years
30° 22′ N, 119° 51′ E	2.75526	4.84849				Elevation of NO3-N from biochar amendment facilitates mitigating paddy CH6 emission stably over seven years
30° 23′ N, 112° 37′ E	1.5					Long-term straw returning improve soil K balance and potassium supplying ability under rice and wheat cultivation
30° 23′ N, 112° 42′ E	2.36		19.5			Effects of Straw Returning on Soil Chemical Properties and Microbial Community Diversity under the Rice-Crayfish Integrated System
30° 24′ N, 120° 06′ E	1.89				13.5	Effects of no-till and rice varieties on nitrogen and phosphorus balance in rice fields
30° 26′ N, 120° 24′ E	1.16		10.8		23.4	A Field Evidence of Cd, Zn and Cu Accumulation in Soil and Rice Grains after Long-Term (27 Years) Application of Swine and Green Manures in a Paddy Soil
30° 26′ N, 120° 24′ E	1.34		11.9		22.9	A Field Evidence of Cd, Zn and Cu Accumulation in Soil and Rice Grains after Long-Term (27 Years) Application of Swine and Green Manures in a Paddy Soil
30° 26′ N, 120° 24′ E	1.77		11.5		30.4	A Field Evidence of Cd, Zn and Cu Accumulation in Soil and Rice Grains after Long-Term (27 Years) Application of Swine and Green Manures in a Paddy Soil
30° 26′ N, 120° 24′ E	1.91		10.9		32.6	A Field Evidence of Cd, Zn and Cu Accumulation in Soil and Rice Grains after Long-Term (27 Years) Application of Swine and Green Manures in a Paddy Soil
30° 26′ N, 120° 24′ E	2		11.7		33.1	A Field Evidence of Cd, Zn and Cu Accumulation in Soil and Rice Grains after Long-Term (27 Years) Application of Swine and Green Manures in a Paddy Soil
30° 29′ N, 114° 22′ E	1.21		3.47			Effect of dissolved organic matter (DOM) on greenhouse gas emissions in rice varieties
30° 32′ N, 114° 02′ E	1.8					Dense Planting with Reduced Nitrogen Input Improves Grain Yield, Protein Quality, and Resource use Efficiency in Hybrid Rice
30° 33′ N, 112° 05′ E	0.61					Effects of Long-Term Straw Management and Potassium Fertilization on Crop Yield, Soil Properties, and Microbial Community in a Rice–Oilseed Rape Rotation
30° 34′ N, 114° 55′ E	0.7		10			Productivity and water use of ratoon rice cropping systems with water-saving, drought-resistant rice
30° 35′ N, 103° 45′ E	1.96	29.13				No-tillage with straw mulching promotes the utilization of soil nitrogen by rice under wheat–rice and oilseed rape–rice cropping systems
30° 36′ N, 107° 30′ E	1.05		5.51			Effect of Water Management under Different Soil Conditions on Cadmium and Arsenic Accumulation in Rice
30° 37′ N, 112° 96′ E	1.64	15.83				Rice-crayfish co-culture reduces ammonia volatilization and increases rice nitrogen uptake in central China
30° 38′ N, 117° 25′ E	1.3					Continuous Co-incorporation of Chinese Milk Vetch and Rice Straw with Reduced Chemical Fertilizer Maintains Rice Yield as a Consequence of Increased Carbon and Nitrogen Storage in Soil Aggregates
30° 43′ N, 112° 18′ E	0.74					Differences in responses of ammonia volatilization and greenhouse gas emissions to straw return and paddy-upland rotations
30° 43′ N, 112° 18′ E	0.74					Biochar return in the rice season and straw mulching in the oilseed rape season achieve high nitrogen fertilizer use efficiency and low greenhouse gas emissions in paddy-upland rotations
30° 49ʹ N, 120° 50′ E	2.2					Fungal community composition change and heavy metal accumulation in response to the long-term application of anaerobically digested slurry in a paddy soil
30° 49′ N, 103° 57′ E	2.9		3.46			Growth characteristics and grain yield of machine-transplanted medium indica hybrid rice with high daily yield
30° 49′ N, 103° 57′ E	3.05		3.51			Growth characteristics and grain yield of machine-transplanted medium indica hybrid rice with high daily yield
30° 49′ N, 120° 50′ E	2.2					Soil microbial activity and community composition as influenced by application of pig biogas slurry in paddy field in southeast China
30° 50′ N, 112° 50′ E	1.49	8.99	9.02			Straw return-enhanced soil carbon and nitrogen fractions and nitrogen use efficiency in a maize–rice rotation system
30° 50′ N, 120° 40′ E	1.5	25.5	21.9		16.6	Assembly of functional microbial communities in paddy soil with long-term application of pig manure under rice-rape cropping system
30° 50′ N, 120° 40′ E	1.95	31.6	21.3		18.3	Assembly of functional microbial communities in paddy soil with long-term application of pig manure under rice-rape cropping system
30° 50′ N, 120° 40′ E	2.22	36.5	22.9		17.2	Assembly of functional microbial communities in paddy soil with long-term application of pig manure under rice-rape cropping system
30° 50′ N, 120° 40′ E	2.23	44	24.1		21.2	Assembly of functional microbial communities in paddy soil with long-term application of pig manure under rice-rape cropping system
30° 52′ N, 112° 50′ E	1.4					Straw return increases crop grain yields and K-use efficiency under a maize-rice cropping system
30° 53′ N, 121° 23′ E	1.4					Optimizing fertilizer management mitigated net greenhouse gas emissions in a paddy rice-upland wheat rotation system: A ten-year in situ observation of the Yangtze River Delta, China
30° 53′ N, 121° 23′ E	1.4					Year-to-year climate variability affects methane emission from paddy fields under irrigated conditions
30° 53′ N, 121° 23′ E	2.4					Drought-resistance rice variety with water-saving management reduces greenhouse gas emissions from paddies while maintaining rice yields
30° 54′ N, 112° 05′ E	1.02		11.92			A combination of organic fertilizers partially substitution with alternate wet and dry irrigation could further reduce greenhouse gases emission in rice field
30° 54′ N, 112° 05′ E	1.02		11.92			Mitigating ammonia volatilization in rice cultivation: The impact of partial organic fertilizer substitution
30° 54′ N, 112° 05′ E	0.6	5.3				Enhancing rice yield, quality, and resource utilisation with slow-release fertiliser in alternate wetting and drying irrigation
30° 54′ N, 112° 05′ E	0.56	5.44				Enhancing rice yield, quality, and resource utilisation with slow-release fertiliser in alternate wetting and drying irrigation
30° 54′ N, 112° 05′ E	0.41	4.51				Enhancing rice yield, quality, and resource utilisation with slow-release fertiliser in alternate wetting and drying irrigation
30° 54′ N, 112° 05′ E	0.59	5.83				Enhancing rice yield, quality, and resource utilisation with slow-release fertiliser in alternate wetting and drying irrigation
30° 54′ N, 112° 05′ E	0.57	5.92				Enhancing rice yield, quality, and resource utilisation with slow-release fertiliser in alternate wetting and drying irrigation
30° 54′ N, 112° 05′ E	0.65	5.4				Enhancing rice yield, quality, and resource utilisation with slow-release fertiliser in alternate wetting and drying irrigation
30° 54′ N, 112° 05′ E	0.68	5.2				Enhancing rice yield, quality, and resource utilisation with slow-release fertiliser in alternate wetting and drying irrigation
30° 54′ N, 112° 49′ E	1.1		14.2			Climate change and environmental impacts on and adaptation strategies for production in wheat-rice rotations in southern China
30° 55′ N, 118° 29′ E	1.73					Optimizing the Incorporated Amount of Chinese Milk Vetch (Astragalus sinicus L.) to Improve Rice Productivity without Increasing CH4 and N2O Emissions
30° 57′ N, 117° 49′ E	1.39	138.01				Screening for Low-Cadmium Accumulation in Maize Varieties Based on Species Sensitivity Distribution and Research on Soil Environmental Thresholds
30° 57′ N, 117° 49′ E	1.46	148.01				Screening for Low-Cadmium Accumulation in Maize Varieties Based on Species Sensitivity Distribution and Research on Soil Environmental Thresholds
30° 58′ N, 118° 04′ E	1.14					The effects of biochar soil amendment on rice growth may vary greatly with rice genotypes
30° 59′ N, 104° 05′ E	1.73		15.4			Effect of Water Management under Different Soil Conditions on Cadmium and Arsenic Accumulation in Rice
30° 83′ N, 121° 18′ E	1.15					Comparison of soil microbial community and physicochemical properties between rice–fallow and rice–bean (green manure) rotation
30° 83′ N, 121° 18′ E	1.24		19.05	610		Comparison of soil microbial community and physicochemical properties between rice–fallow and rice–bean (green manure) rotation
30° 83′ N, 121° 18′ E	1.68		18.38	570		Comparison of soil microbial community and physicochemical properties between rice–fallow and rice–bean (green manure) rotation
31° 00′ N, 104° 39′ E	2.71		16.84			Innovative no-till seeding technology improves yield and nitrogen use efficiency while reducing environmental pressure in wheat after rice harvesting
31° 01′ N, 116° 27′ E	1.44					Subsoil Tillage and Organic Fertilization Benefit Rice Root Growth and Yield by Ameliorating Soil Compaction and Fertility
31° 03′ N, 119° 27′ E	0.5					Effects of straw incorporation and potassium fertilizer on crop yields, soil organic carbon, and active carbon in the rice–wheat system
31° 05′ N, 103° 48′ E		114.6			27.43	Assessment of the efficiency of immobilized degrading microorganisms in removing the organochlorine pesticide residues from agricultural soils
31° 06′ N, 117° 05′ E	1.72					Effects of long-term substitution of chemical fertilizer with Chinese milk vetch on soil phosphorus availability and leaching risk in the double rice systems of Eastern China
31° 06′ N, 117° 05′ E	1.72					Long-Term Application of Chinese Milk Vetch Return to Soil Alters Phosphorus forms Associated with Aggregates
31° 06′ N, 119° 08′ E					12.3	Effects of crop straw biochars on aluminum species in soil solution as related with the growth and yield of canola (Brassica napus L.) in an acidic Ultisol under field condition
31° 07′ N, 119° 31′ E	1.8					Long-Term Successive Biochar Amendments Alter the Composition and α-Diversity of Bacterial Community of Paddy Soil in Rice-Wheat Rotation
31° 07′ N, 120° 53′ E	1.41		17.91			Effects of Application of Pig Manure on the Accumulation of Heavy Metals in Rice
31° 08′ N, 104° 22′ E	1.6					Sustaining yield and mitigating methane emissions from rice production with plastic film mulching technique
31° 08′ N, 121° 01′ E	1.96					Response of carbon and nitrogen dynamics in soil water-stable aggregates to wheat straw incorporation in the Yangtze River Delta of China
31° 08′ N, 121° 01′ E	1.6		11.2			The effect of integrated rice–frog ecosystem on rice morphological traits and methane emission from paddy fields
31° 08′ N, 121° 01′ E	1.6		11.2			Mitigating global warming potential with increase net ecosystem economic budget by integrated rice-frog farming in eastern China
31° 13′ N, 121° 14′ E	2.68		17.32			Using profitable chrysanthemums for phytoremediation of Cd- and Zn-contaminated soils in the suburb of Shanghai
31° 15ʹ N, 120° 57ʹ E	1.08		20.86			Modeling water consumption, N fates, and rice yield for water-saving and conventional rice production systems
31° 15′ N, 119° 43′ E	0.45					Biochar co-application mitigated the stimulation of organic amendments on soil respiration by decreasing microbial activities in an infertile soil
31° 15′ N, 120° 58′ E	2.83					Biological nitrification inhibitor for reducing N2O and NH3 emissions simultaneously under root zone fertilization in a Chinese rice field
31° 16′ N, 105° 27′ E	2.02					Nitrogen fertilizer application in the rice-growing season can stimulate methane emissions during the subsequent flooded fallow period
31° 16′ N, 119° 54′ E	2.4					Animal manures promoted soil phosphorus transformation via affecting soil microbial community in paddy so
31° 16′ N, 119° 54′ E	1.79				11.8	Responses of bacterial communities and nitrogen-cycling microbiomes to the conversion from cereals to legumes in the rice-based system
31° 18′ N, 119° 51′ E	10.3				20.6	Effects of straw return with N fertilizer reduction on crop yield, plant diseases and pests and potential heavy metal risk in a Chinese rice paddy: A field study of 2 consecutive wheat-rice cycles
31° 24′ N, 119° 41′ E	1.78				18.1	Legacy of soil health improvement with carbon increase following one time amendment of biochar in a paddy soil – A rice farm trial
31° 24′ N, 120° 25′ E	1.59					Effect of long term fertilization management strategies on methane emissions and rice yield
31° 24′ N, 120° 25′ E	1.58					Effect of long term fertilization management strategies on methane emissions and rice yield
31° 24′ N, 120° 25′ E	1.62					Effect of long term fertilization management strategies on methane emissions and rice yield
31° 24′ N, 120° 25′ E	1.63					Effect of long term fertilization management strategies on methane emissions and rice yield
31° 24′ N, 120° 25′ E	1.72					Effect of long term fertilization management strategies on methane emissions and rice yield
31° 24′ N, 120° 25′ E	1.62					Effect of long term fertilization management strategies on methane emissions and rice yield
31° 25′ N, 120° 25′ E	1.43					Long-Term Fertilizer Optimization with Slow-Release and Organic Fertilizers Improves N Use Efficiency and Soil Bacterial Populations in Paddies
31° 28ʹ N, 104° 44ʹ E	1.68		1.86			Oilseed rape straw returning changes soil reducibility and affects the root and yield of rice in the rape-rice rotation field at Sichuan Basin area of China
31° 28′ N, 120° 26′ E	1.7					Straw type and returning amount affects SOC fractions and Fe/Al oxides in a rice-wheat rotation system
31° 29ʹ N, 117° 14ʹ E	1.44					Initial Studies on the Effect of the Rice–Duck–Crayfish Ecological Co-Culture System on Physical, Chemical, and Microbiological Properties of Soils: A Field Case Study in Chaohu Lake Basin, Southeast China
31° 29′ N, 119° 20′ E	1.56					Biochar and Manure Co-Application Increases Rice Yield in Low Productive Acid Soil by Increasing Soil pH, Organic Carbon, and Nutrient Retention and Availability
31° 29′ N, 120° 05′ E	1.15	13.16				Long-term fertilization lowers the alkaline phosphatase activity by impacting the phoD-harboring bacterial community in rice-winter wheat rotation system
31° 29′ N, 120° 05′ E	1.53	9.5				Long-term fertilization lowers the alkaline phosphatase activity by impacting the phoD-harboring bacterial community in rice-winter wheat rotation system
31° 29′ N, 120° 05′ E	1.89	17.69				Long-term fertilization lowers the alkaline phosphatase activity by impacting the phoD-harboring bacterial community in rice-winter wheat rotation system
31° 30′ N, 120° 33′ E	1.9					Effects of elevated CO2 and warming on the root-associated microbiota in an agricultural ecosystem
31° 31′ N, 120° 34′ E	1.9					Legacy Effect of Long-Term Elevated CO2 and Warming on Soil Properties Controls Soil Organic Matter Decomposition
31° 32ʹ N, 120° 41ʹ E	2					Optimizing nitrogen fertilization rate to enhance soil carbon storage and decrease nitrogen pollution in paddy ecosystems with simultaneous straw incorporation
31° 32′ N, 120° 41′ E	2.1					Simultaneous quantification of N2, NH3 and N2O emissions from a flooded paddy field under different N fertilization regimes
31° 33′ N, 120° 42′ E	2.35					Investigation into runoff nitrogen loss variations due to different crop residue retention modes and nitrogen fertilizer rates in rice-wheat cropping systems
31° 33′ N, 120° 42′ E	2.02					Development of a model using the nitrogen nutrition index to estimate in-season rice nitrogen requirement
31° 33′ N, 120° 42′ E	2.02					Development of a model using the nitrogen nutrition index to estimate in-season rice nitrogen requirement
31° 33′ N, 120° 42′ E	2.06					Development of a model using the nitrogen nutrition index to estimate in-season rice nitrogen requirement
31° 33′ N, 120° 42′ E	2.12					Development of a model using the nitrogen nutrition index to estimate in-season rice nitrogen requirement
31° 33′ N, 120° 42′ E	2.11					Development of a model using the nitrogen nutrition index to estimate in-season rice nitrogen requirement
31° 33′ N, 123° 38′ E	2.32					Investigation into the Effects of Straw Retention and Nitrogen Reduction on CH4 and N2O Emissions from Paddy Fields in the Lower Yangtze River Region, China
31° 36′ N, 121° 36′ E	0.48					Productivity and the complementary use of nitrogen in the coupled rice-crab system
31° 38′ N, 119° 58′ E	1.18	14.24		281.7		A greater source of methane from drainage rivers than from rice paddies with drainage practices in southeast China
31° 38′ N, 119° 58′ E	1.18	14.24		281.7		Enhanced carbon sinks following double-rice conversion to green manure-rice cropping rotation systems under optimized nitrogen fertilization in southeast China
31° 38′ N, 119° 58′ E	1.18					Low greenhouse gases emissions associated with high nitrogen use efficiency under optimized fertilization regimes in double-rice cropping systems
31° 39′ N, 117° 47′ E	1.9					The optimum economic nitrogen rate of blended controlled-release nitrogen fertilizer for rice in the Chanoyu watershed in the Yangtze River Delta, China
31° 40′ N, 117° 41′ E	1.27	11.24				Tillage Methods on Greenhouse Gas Emissions and Yields of Rice–Wheat Rotation System in East China Polder Area
31° 40′ N, 117° 41′ E	1.34	11.7				Tillage Methods on Greenhouse Gas Emissions and Yields of Rice–Wheat Rotation System in East China Polder Area
31° 40′ N, 117° 41′ E	1.44	6.78				Tillage Methods on Greenhouse Gas Emissions and Yields of Rice–Wheat Rotation System in East China Polder Area
31° 40′ N, 117° 41′ E	1.48	10.75				Tillage Methods on Greenhouse Gas Emissions and Yields of Rice–Wheat Rotation System in East China Polder Area
31° 40′ N, 117° 41′ E	1.3		19			Assessment of the straw and biochar application on greenhouse gas emissions and yield in paddy fields under intermittent and controlled irrigation patterns
31° 41′ N, 117° 37′ E	2.09					Effects of Straw Returning and New Fertilizer Substitution on Rice Growth, Yield, and Soil Properties in the Chaohu Lake Region of China
31° 41′ N, 120° 40′ E	13.6					Improvement of P Use Efficiency and P Balance of Rice–Wheat Rotation System According to the Long-Term Field Experiments in the Taihu Lake Basin
31° 48′ N, 117° 23′ E	2.3					Effects of mixed fertilizers formed by the compounding of two targeted controlled-release nitrogen fertilizers on yield, nitrogen use efficiency, and ammonia volatilization in double-cropping rice
31° 52′ N, 118° 50′ E	1.32	23.71				Biochar single application and reapplication decreased soil greenhouse gas and nitrogen oxide emissions from rice–wheat rotation: A three-year field observation
31° 52′ N, 118° 50′ E	1.42	18.98				Biochar single application and reapplication decreased soil greenhouse gas and nitrogen oxide emissions from rice–wheat rotation: A three-year field observation
31° 52′ N, 118° 50′ E	1.49	17.16				Biochar single application and reapplication decreased soil greenhouse gas and nitrogen oxide emissions from rice–wheat rotation: A three-year field observation
31° 52′ N, 118° 50′ E	1.32					Effects of six-year biochar amendment on soil aggregation, crop growth, and nitrogen and phosphorus use efficiencies in a rice-wheat rotation
31° 52′ N, 118° 50′ E	1.4	92.7		900	23.6	Effects of six-year biochar amendment on soil aggregation, crop growth, and nitrogen and phosphorus use efficiencies in a rice-wheat rotation
31° 52′ N, 118° 50′ E	1.28	56.4		910	23.8	Effects of six-year biochar amendment on soil aggregation, crop growth, and nitrogen and phosphorus use efficiencies in a rice-wheat rotation
31° 52′ N, 118° 50′ E	1.56	101.2		1010	24.9	Effects of six-year biochar amendment on soil aggregation, crop growth, and nitrogen and phosphorus use efficiencies in a rice-wheat rotation
31° 52′ N, 118° 50′ E	1.62	105.9		1080	25.9	Effects of six-year biochar amendment on soil aggregation, crop growth, and nitrogen and phosphorus use efficiencies in a rice-wheat rotation
31° 52′ N, 118° 50′ E	1.79	115.9		1190	27.2	Effects of six-year biochar amendment on soil aggregation, crop growth, and nitrogen and phosphorus use efficiencies in a rice-wheat rotation
31° 54′ N, 117° 09′ E	1.11	7.7				Combining deep flooding and slow-release urea to reduce ammonia emission from rice fields
31° 55′ N, 120° 70′ E	2.23	17.52			20.5	Delaying tillering nitrogen topdressing until the midtillering phase improves nitrogen use efficiency and reduces ammonia emission via rice canopy recapture
31° 57′ N, 118° 59′ E	1.65					Lowering nitrogen inputs and optimizing fertilizer types can reduce direct and indirect greenhouse gas emissions from rice-wheat rotation systems
31° 57′ N, 119° 59′ E	1.3	3.5		102.3		Effects of warming on rice production and metabolism process associated with greenhouse gas emissions
31° 57′ N, 119° 59′ E	1.5	4.2		159.1		Effects of warming on rice production and metabolism process associated with greenhouse gas emissions
31° 57′ N, 120° 00′ E	2					Fertilizer-induced nitrous oxide emissions from global orchards and its estimate of China
31° 57′ N, 120° 46′ E	0.3	14.29				Control-released urea improved agricultural production efficiency and reduced the ecological and environmental impact in rice-wheat rotation system: A life-cycle perspective
31° 58′ N, 119° 18′ E	1.1					Dynamic interactions of nitrogen fertilizer and straw application on greenhouse gas emissions and sequestration of soil carbon and nitrogen: A 13-year field study
31° 98′ N, 112° 73′ E	1.44		10.93			Integrated effects of microbial decomposing inoculant on greenhouse gas emissions, grain yield and economic profit from paddy fields under different water regimes
31° 98′ N, 118° 59′ E	1.29		11.53			Post-paddy tillage affects soil physical processes of rain-fed rice–wheat rotation
31° 98′ N, 118° 59′ E	1.12		12.19			Identification of Box Scale and Root Placement for Paddy–Wheat Root System Architecture Using the Box Counting Method
31º 06′ N, 117º 05′ E	1.72					Rational utilization of Chinese milk vetch improves soil fertility, rice production, and fertilizer use efficiency in double-rice cropping system in East China
32° 00′ N, 118° 48′ E	1.08					Effects of agricultural management regimes on rotating cropland ecosystem respiration and its components in Southeast China
32° 00′ N, 119° 04′ E	1.95					Warming increase the N2O emissions from wheat fields but reduce the wheat yield in a rice-wheat rotation system
32° 00′ N, 119° 32′ E	1.25	19.36				Single-Time Mechanical Deep Placement Fertilization Using Bulk Blending Fertilizer on Machine-Transplanted Rice: Balanced Yield, Nitrogen Utilization Efficiency, and Economic Benefits
32° 03′ N, 118° 51′ E	1.5					Impacts of Mist Spray on Rice Field Micrometeorology and Rice Yield under Heat Stress Condition
32° 06′ N, 119° 06′ E	1.94					Struvite as P Fertilizer on Yield, Nutrient Uptake and Soil Nutrient Status in the Rice–Wheat Rotation System: A Two-Year Field Observation
32° 07′ N, 110° 43′ E	1.31					Evaluation of carbon, nitrogen footprint and primary energy demand under different rice production systems
32° 07′ N, 114° 05′ E	1.15					Effects of Chinese Milk Vetch Returning on Soil Properties, Microbial Community, and Rice Yield in Paddy Soil
32° 10′ N, 112° 10′ E	1.35		6.6			The effects of straw returning and nitrogen fertilizer application on soil labile organic carbon fractions and carbon pool management index in a rice–wheat rotation system
32° 10′ N, 112° 10′ E	1.68		6.51			Application rates of nitrogen fertilizers change the pattern of soil organic carbon fractions in a rice-wheat rotation system in China
32° 10′ N, 112° 40′ E	2.27	15.08	9.88			Effects of irrigation regime and rice variety on greenhouse gas emissions and grain yields from paddy fields in central China
32° 13′ N, 118° 43′ E	1.15					Characteristics of soil N2O emission and N2O-producing microbial communities in paddy fields under elevated CO2 concentrations
32° 13′ N, 120° 63′ E	1.6					Arbuscular mycorrhizal fungi mitigate earthworm-induced N2O emissions from upland soil in a rice-rotated wheat farming system
32° 13′ N, 120° 63′ E	1.62					Long term ditch-buried straw return affects soil fungal community structure and carbon-degrading enzymatic activities in a rice-wheat rotation system
32° 18′ N, 119° 30′ E	3.09					Optimizing One-Time Nitrogen Fertilization for Rice Production Using Controlled-Release Urea and Urease Inhibitors
32° 23′ N, 119° 25′ E	1.24					Effects of Years of Rice Straw Return on Soil Nitrogen Components from Rice–Wheat Cropped Fields
32° 24′ N, 114° 52′ E					9.9	Multi-Component Passivators Regulate Heavy Metal Accumulation in Paddy Soil and Rice: A Three-Site Field Experiment in South China
32° 26′ N, 120° 05′ E	0.5					Responses of Soil Bacterial Communities and Enzyme Activities to Straw Return and Potassium Fertilization with Two Soils Under Soil Potassium Balance Condition in Rice–Wheat System
32° 26′ N, 120° 05′ E	0.81					Responses of Soil Bacterial Communities and Enzyme Activities to Straw Return and Potassium Fertilization with Two Soils Under Soil Potassium Balance Condition in Rice–Wheat System
32° 26′ N, 120° 05′ E	0.81					Effects of straw incorporation and potassium fertilizer on crop yields, soil organic carbon, and active carbon in the rice–wheat system
32° 27′ N, 117° 56′ E	0.89					Shallow plough tillage with straw return increases rice yield by improving nutrient availability and physical properties of compacted subsurface soils
32° 29′ N, 118° 37′ E	1.2			68		The continuous application of biochar in field: effects on P fraction, P sorption and release
32° 30′ N, 119° 25′ E	1.32					Increasing basal nitrogen fertilizer rate improves grain yield, quality and 2-acetyl-1-pyrroline in rice under wheat straw returning
32° 34′ N, 119° 19ʹ E	0.42	25.72				Effects of Organic Fertilizer Combined with Chemical Fertilizer on Nutrients, Enzyme Activities, and Rice Yield in Reclaimed Soil
32° 34′ N, 119° 19ʹ E	0.4	27.2			17.81	Effects of Organic Fertilizer Combined with Chemical Fertilizer on Nutrients, Enzyme Activities, and Rice Yield in Reclaimed Soil
32° 34′ N, 119° 19ʹ E	0.56	28.65			19.85	Effects of Organic Fertilizer Combined with Chemical Fertilizer on Nutrients, Enzyme Activities, and Rice Yield in Reclaimed Soil
32° 34′ N, 119° 19ʹ E	0.61	37.34			21.28	Effects of Organic Fertilizer Combined with Chemical Fertilizer on Nutrients, Enzyme Activities, and Rice Yield in Reclaimed Soil
32° 34′ N, 119° 19ʹ E	0.7	42.92			23.11	Effects of Organic Fertilizer Combined with Chemical Fertilizer on Nutrients, Enzyme Activities, and Rice Yield in Reclaimed Soil
32° 34′ N, 119° 19ʹ E	0.78	57.46			25.01	Effects of Organic Fertilizer Combined with Chemical Fertilizer on Nutrients, Enzyme Activities, and Rice Yield in Reclaimed Soil
32° 34′ N, 119° 35′ E	1.95					Nutrient loss by runoff from rice-wheat rotation during the wheat season is dictated by rainfall duration
32° 35′ N, 119° 42′ E	1.13		9.7			Effects of free air CO2 enrichment (FACE) on grain yield and quality of hybrid rice
32° 36′ N, 116° 32′ E	1.12					Co-application of nitrogen and straw-decomposing microbial inoculant enhanced wheat straw decomposition and rice yield in a paddy soil
32° 37′ N, 120° 49′ E	1.05					Determining optimal nitrogen management to improve rice yield, quality and nitrogen use efficiency based on multi-index decision analysis method
32° 37′ N, 120° 49′ E	1.08					Optimal organic-inorganic fertilization increases rice yield through source-sink balance during grain filling
32° 37′ N, 120° 56′ E	5.46			1340		Influences of Exogenic Organic Materials Application on Soil Fertility Status and Paddy Growth under a Coastal Saline Soil Condition
32° 39′ N, 119° 42′ E	1.21					Rice canopy temperature is affected by nitrogen fertilizer
32° 43′ N, 118° 12′ E	1.52					Regulating CH4, N2O, and NO emissions from an alkaline paddy field under rice–wheat rotation with controlled release N fertilizer
32° 43′ N, 119° 22′ E	1.17	8.72				Slow-release nitrogen fertilizer reduces input without yield loss in a rice-crayfish integrated system
32° 52′ N, 119° 50′ E	1.71					Crayfish–Fish Aquaculture Ponds Exert Reduced Climatic Impacts and Higher Economic Benefits than Traditional Wheat–Rice Paddy Cultivation
32° 52′ N, 119° 50′ E	1.42					Crayfish–Fish Aquaculture Ponds Exert Reduced Climatic Impacts and Higher Economic Benefits than Traditional Wheat–Rice Paddy Cultivation
32° 59′ N, 106° 49′ E	0.651					Effects of Fertilizer Reduction and Straw Application on Dynamic Changes of Phosphorus in Overlying and Leaching Water in Rice Fields
32° 96′ N, 120° 01′ E	1.15					Decreased CH4 emissions associated with methanogenic and methanotrophic communities and their interactions following Fe(III) fertiliser application in rice paddies
33° 01′ N, 114° 07′ E	1.31					Effects of nitrogen reduction rates on grain yield and nitrogen utilization in a wheat-maize rotation system in yellow cinnamon soil
33° 05′ N, 119° 58′ E	1.65					Effect of side deep placement of nitrogen on yield and nitrogen use efficiency of single season late japonica rice
33° 19′ N, 119° 30′ E	1.23					Symbiotic nitrogen fixation enhanced crop production and mitigated nitrous oxide emissions from paddy crops
33° 27ʹ N, 120° 11ʹ E	1.21					Incorporating DNA-level microbial constraints helps decipher methane emissions from Chinese water-saving ground cover rice production systems
33° 32′ N, 120° 54′ E	0.92	53.61				Effects of Biogas Slurry Combined With Chemical Fertilizer on Soil Bacterial and Fungal Community Composition in a Paddy Field
33° 32′ N, 120° 54′ E	1.05	57.19				Effects of Biogas Slurry Combined With Chemical Fertilizer on Soil Bacterial and Fungal Community Composition in a Paddy Field
33° 32′ N, 120° 54′ E	1.04	59.57				Effects of Biogas Slurry Combined With Chemical Fertilizer on Soil Bacterial and Fungal Community Composition in a Paddy Field
33° 32′ N, 120° 54′ E	1.03	65.31				Effects of Biogas Slurry Combined With Chemical Fertilizer on Soil Bacterial and Fungal Community Composition in a Paddy Field
33° 32′ N, 120° 54′ E	1.04	67.23				Effects of Biogas Slurry Combined With Chemical Fertilizer on Soil Bacterial and Fungal Community Composition in a Paddy Field
33° 32′ N, 120° 54′ E	1.05	60.36				Effects of Biogas Slurry Combined With Chemical Fertilizer on Soil Bacterial and Fungal Community Composition in a Paddy Field
33° 42′ N, 113° 10′ E	0.89		17.26		17.6	Effects of different tillage and fertilization management practices on soil organic carbon and aggregates under the rice–wheat rotation system
33° 42′ N, 113° 10′ E	0.89		17.26		17.6	Organic carbon accumulation and aggregate formation in soils under organic and inorganic fertilizer management practices in a rice–wheat cropping system
33° 57′ N, 120° 24′ E	0.46					Improved physiological and morphological traits of root synergistically enhanced salinity tolerance in rice under appropriate nitrogen application rate
33° 58′ N, 102° 09′ E	4.98					Effects of nitrogen and phosphorus additions on CH4 flux in wet meadow of Qinghai-Tibet Plateau
33° 58′ N, 102° 09′ E	4.73					Effects of nitrogen and phosphorus additions on CH5 flux in wet meadow of Qinghai-Tibet Plateau
33° 58′ N, 102° 09′ E	4.74					Effects of nitrogen and phosphorus additions on CH6 flux in wet meadow of Qinghai-Tibet Plateau
33° 58′ N, 102° 09′ E	5.39					Effects of nitrogen and phosphorus additions on CH7 flux in wet meadow of Qinghai-Tibet Plateau
33° 97′ N, 120° 41′ E	0.43	1.33		1340		Responses of rhizosphere bacterial communities in newly reclaimed mudflat paddies to rice genotype and nitrogen fertilizer rate
33° 97′ N, 120° 41′ E	0.46	2.23		1520		Responses of rhizosphere bacterial communities in newly reclaimed mudflat paddies to rice genotype and nitrogen fertilizer rate
33° 97′ N, 120° 41′ E	0.46	2.66		1460		Responses of rhizosphere bacterial communities in newly reclaimed mudflat paddies to rice genotype and nitrogen fertilizer rate
33° 97′ N, 120° 41′ E	0.47	2.97		1500		Responses of rhizosphere bacterial communities in newly reclaimed mudflat paddies to rice genotype and nitrogen fertilizer rate
33° 97′ N, 120° 41′ E	0.47	4.22		1570		Responses of rhizosphere bacterial communities in newly reclaimed mudflat paddies to rice genotype and nitrogen fertilizer rate
33° 97′ N, 120° 41′ E	0.47	6.08		1570		Responses of rhizosphere bacterial communities in newly reclaimed mudflat paddies to rice genotype and nitrogen fertilizer rate
33° 97′ N, 120° 41′ E	0.47	6.6		1380		Responses of rhizosphere bacterial communities in newly reclaimed mudflat paddies to rice genotype and nitrogen fertilizer rate
33° 97′ N, 120° 41′ E	0.44	6.67		940		Responses of rhizosphere bacterial communities in newly reclaimed mudflat paddies to rice genotype and nitrogen fertilizer rate
33° 97′ N, 120° 41′ E	0.46	7.29		1650		Responses of rhizosphere bacterial communities in newly reclaimed mudflat paddies to rice genotype and nitrogen fertilizer rate
33° 97′ N, 120° 41′ E	0.5	7.57		1660		Responses of rhizosphere bacterial communities in newly reclaimed mudflat paddies to rice genotype and nitrogen fertilizer rate
34° 06′ N, 119° 51′ E	0.68				11.57	Combined System of Organic Substrate and Straw-Degrading Microbial Agents Improved Soil Organic Matter Levels and Microbial Abundance in a Rice–Wheat Rotation
34° 15′ N, 108° 55′ E	1.82		19.81			Absorption, accumulation, and distribution of atmospheric metals in rice (Oryza sativa L.)
34° 15′ N, 121° 05′ E	1.79					Ensemble machine learning for modeling greenhouse gas emissions at different time scales from irrigated paddy fields
34° 15′ N, 121° 05′ E	1.79		20.86			Balance rice high-yielding, high-quality and high-economic by changing the irrigation and fertilization management for sustainable production in China
34° 18′ N, 108° 02′ E	0.73	5.59	16.55		21.01	Interactions between biochar and nitrogen impact soil carbon mineralization and the microbial community
34° 18′ N, 108° 02′ E	0.76	3.99				Interactions between biochar and nitrogen impact soil carbon mineralization and the microbial community
34° 18′ N, 108° 02′ E	0.73	5.59				Interactions between biochar and nitrogen impact soil carbon mineralization and the microbial community
34° 18′ N, 108° 02′ E	0.99	2.73				Interactions between biochar and nitrogen impact soil carbon mineralization and the microbial community
34° 18′ N, 108° 02′ E	0.81	3.34				Interactions between biochar and nitrogen impact soil carbon mineralization and the microbial community
34° 18′ N, 108° 02′ E	0.89	6.07				Interactions between biochar and nitrogen impact soil carbon mineralization and the microbial community
34° 18′ N, 108° 02′ E	0.97	2.78				Interactions between biochar and nitrogen impact soil carbon mineralization and the microbial community
34° 18′ N, 108° 02′ E	0.74	3.99				Interactions between biochar and nitrogen impact soil carbon mineralization and the microbial community
34° 18′ N, 108° 02′ E	0.85	6.61				Interactions between biochar and nitrogen impact soil carbon mineralization and the microbial community
34° 18′ N, 108° 02′ E	1	2.77				Interactions between biochar and nitrogen impact soil carbon mineralization and the microbial community
34° 18′ N, 108° 02′ E	0.72	4.52				Interactions between biochar and nitrogen impact soil carbon mineralization and the microbial community
34° 18′ N, 108° 02′ E	0.72	6.44				Interactions between biochar and nitrogen impact soil carbon mineralization and the microbial community
34° 18′ N, 108° 02′ E	0.93	3.78				Interactions between biochar and nitrogen impact soil carbon mineralization and the microbial community
34° 18′ N, 108° 02′ E	0.79	3.5				Interactions between biochar and nitrogen impact soil carbon mineralization and the microbial community
34° 18′ N, 108° 02′ E	0.8	7.06				Interactions between biochar and nitrogen impact soil carbon mineralization and the microbial community
34° 18′ N, 108° 02′ E	0.96	4.15				Interactions between biochar and nitrogen impact soil carbon mineralization and the microbial community
34° 18′ N, 108° 02′ E	0.9	3.56				Interactions between biochar and nitrogen impact soil carbon mineralization and the microbial community
34° 18′ N, 108° 02′ E	0.85	7.52				Interactions between biochar and nitrogen impact soil carbon mineralization and the microbial community
34° 18′ N, 108° 02′ E	1	4.03				Interactions between biochar and nitrogen impact soil carbon mineralization and the microbial community
34° 18′ N, 108° 02′ E	0.96	5.39				Interactions between biochar and nitrogen impact soil carbon mineralization and the microbial community
34° 18′ N, 108° 02′ E	0.75	8.45				Interactions between biochar and nitrogen impact soil carbon mineralization and the microbial community
34° 18′ N, 108° 02′ E	0.92	8.75				Interactions between biochar and nitrogen impact soil carbon mineralization and the microbial community
34° 18′ N, 108° 02′ E	0.9	3.56				Interactions between biochar and nitrogen impact soil carbon mineralization and the microbial community
34° 18′ N, 108° 02′ E	0.88	11.5				Interactions between biochar and nitrogen impact soil carbon mineralization and the microbial community
34° 18′ N, 108° 02′ E	1.04	10.21				Interactions between biochar and nitrogen impact soil carbon mineralization and the microbial community
34° 18′ N, 108° 02′ E	0.81	4.03				Interactions between biochar and nitrogen impact soil carbon mineralization and the microbial community
34° 18′ N, 108° 02′ E	0.92	10.2				Interactions between biochar and nitrogen impact soil carbon mineralization and the microbial community
34° 18′ N, 108° 02′ E	1.05	13.93				Interactions between biochar and nitrogen impact soil carbon mineralization and the microbial community
34° 18′ N, 108° 24′ E	0.93		20.33			Blending urea and slow-release nitrogen fertilizer increases dryland maize yield and nitrogen use efficiency while mitigating ammonia volatilization
34° 29′ N, 119° 87′ E	1.46	18.42				Methane emission under straw return is mitigated by tillage types depending on crop growth stages in a wheat-rotated rice farming system
34° 29′ N, 119° 87′ E	1.5					Straw management adopted by large farms sustains grain yield but mitigates greenhouse gas emissions
34° 34′ N, 115° 33′ E	1					Response of grain-filling rate and grain quality of mid-season indica rice to nitrogen application
34° 34′ N, 115° 33′ E	1.83		9.76			Regulation of 2-acetyl-1-pyrroline and grain quality in early-season indica fragrant rice by nitrogen and silicon fertilization under different plantation methods
34° 38′ N, 121° 03′ E	1.79		20.86			Effect of biochar addition on CO2 exchange in paddy fields under water-saving irrigation in Southeast China
34° 47′ N, 113° 41′ E	0.65		16.9			Potential Nitrogen Mineralization and Its Availability in Response to Long-Term Fertilization in a Chinese Fluvo-Aquic Soil
34° 57′ N, 119° 45′ E	0.9				15.5	Combined effects of nitrogen fertilizer and biochar on greenhouse gas emissions and net ecosystem economic budget from a coastal saline rice field in southeastern China
34° 63′ N, 121° 05′ E	1.79	6.99	20.86			Development of DNDC-BC model to estimate greenhouse gas emissions from rice paddy fields under combination of biochar and controlled irrigation management
35° 19′ N, 116° 37′ E	1.2					Changes in soil bacterial community and enzyme activity under five years straw returning in paddy soil
35° 20′ N, 113° 52′ E	13					Wheat Straw Burial Improves Physiological Traits, Yield and Grain Quality of Rice by Regulating Antioxidant System and Nitrogen Assimilation Enzymes under Alternate Wetting and Drying Irrigation
35° 21′ N, 107° 05′ E	1.03					Polyethylene film mulching enhances the microbial carbon-use efficiency, physical and chemical protection of straw-derived carbon in an Entisol of the Loess Plateau
37° 04′ N, 117° 23′ E	1.3	27.9				Highly active biostimulant Paecilomyces variotii extracts reduced controlled-release urea application while maintaining rice yield
37° 04′ N, 117° 23′ E	1.3	27.7				Highly active biostimulant Paecilomyces variotii extracts reduced controlled-release urea application while maintaining rice yield
37° 29′ N, 118° 03′ E	0.9					Biochar and organic fertilizer changed the ammonia-oxidizing bacteria and archaea community structure of saline–alkali soil in the North China Plain
37° 31′ N, 118° 32′ E	0.75					Fe(II)-OM Complexes Formed by Straw Returning Combined with Optimized Nitrogen Fertilizer Could Be Beneficial to Nitrogen Storage in Saline-Alkaline Paddy Soils
37° 31′ N, 118° 32′ E	1.09					Fe(II)-OM Complexes Formed by Straw Returning Combined with Optimized Nitrogen Fertilizer Could Be Beneficial to Nitrogen Storage in Saline-Alkaline Paddy Soils
37° 31′ N, 118° 32′ E	1.08					Fe(II)-OM Complexes Formed by Straw Returning Combined with Optimized Nitrogen Fertilizer Could Be Beneficial to Nitrogen Storage in Saline-Alkaline Paddy Soils
37° 31′ N, 118° 32′ E	0.76					Fe(II)-OM Complexes Formed by Straw Returning Combined with Optimized Nitrogen Fertilizer Could Be Beneficial to Nitrogen Storage in Saline-Alkaline Paddy Soils
37° 31′ N, 118° 32′ E	0.87					Fe(II)-OM Complexes Formed by Straw Returning Combined with Optimized Nitrogen Fertilizer Could Be Beneficial to Nitrogen Storage in Saline-Alkaline Paddy Soils
37° 31′ N, 118° 32′ E	0.88					Fe(II)-OM Complexes Formed by Straw Returning Combined with Optimized Nitrogen Fertilizer Could Be Beneficial to Nitrogen Storage in Saline-Alkaline Paddy Soils
37° 31′ N, 118° 32′ E	1.1			410		Fe-modified biochar combined with mineral fertilization promotes soil organic phosphorus mineralization by shifting the diversity of phoD-harboring bacteria within soil aggregates in saline-alkaline paddy soil
37° 31′ N, 118° 32′ E	1.1		1.1	410		Organic fertilization increased soil organic carbon stability and sequestration by improving aggregate stability and iron oxide transformation in saline-alkaline soil
37° 31′ N, 118° 32′ E	1.12					Impacts of straw returning and N application on NH4+-N loss, microbially reducible Fe(III) and bacterial community composition in saline-alkaline paddy soils
37° 31′ N, 118° 32′ E	1.12	40.3	1.1			Fe-modified biochar improved the stability of soil aggregates and organic carbon: Evidence from enzymatic activity and microbial composition
37° 31′ N, 118° 32′ E	1.12	40.3	1.1			Fertilization effects on microbial community composition and aggregate formation in saline‐alkaline soil
37° 31′ N, 118° 32′ E	0.9	29.1		320		Fertilization effects on microbial community composition and aggregate formation in saline‐alkaline soil
37° 31′ N, 118° 32′ E	1.4	43.7		330		Fertilization effects on microbial community composition and aggregate formation in saline‐alkaline soil
37° 31′ N, 118° 32′ E	1.6	50.2		280		Fertilization effects on microbial community composition and aggregate formation in saline‐alkaline soil
37° 31′ N, 118° 32′ E	1.8	61.5		230		Fertilization effects on microbial community composition and aggregate formation in saline‐alkaline soil
37° 31′ N, 118° 32′ E	1.1		1.1	410		Combined organic amendments and mineral fertilizer application increase rice yield by improving soil structure, P availability and root growth in saline-alkaline soil
37° 31′ N, 118° 32′ E	1.12		1.1			A sustainable option: Biochar addition can improve soil phosphorus retention and rice yield in a saline–alkaline soil
38° 07ʹ N, 114° 29ʹ E	1.95					Soil mineral nitrogen, soil urease activity, nitrogen losses and nitrogen footprint under machine-planted rice with side-deep fertilization
38° 07′ N, 106° 12′ E	1.08					Biochar and nitrogen fertilizer promote rice yield by altering soil enzyme activity and microbial community structure
38° 48′ N, 106° 22′ E	1.01	38.66				Controlled-release urea application and optimized nitrogen applied strategy reduced nitrogen leaching and maintained grain yield of paddy fields in Northwest China
39° 21′ N, 117° 29′ E				270.1		In‒situ immobilization remediation, soil aggregate distribution, and microbial community composition in weakly alkaline Cd‒contaminated soils: A field study
39° 52′ N, 123° 34′ E	0.59	3.82			13.2	Zeolite increases paddy soil potassium fixation, partial factor productivity, and potassium balance under alternate wetting and drying irrigation
39° 53′ N, 123° 34′ E	0.59	3.82		220	15	Zeolite reduces N leaching and runoff loss while increasing rice yields under alternate wetting and drying irrigation regime
39° 85′ N, 123° 83′ E	0.6				13	Zeolite alleviates potassium deficiency and improves lodging-related stem morphological characteristics and grain yield in rice
40° 17′ N, 123° 17′ E	1.32		11.07			Long-Term Effects of Biochar Application With Reduced Chemical Fertilizer on Paddy Soil Properties and japonica Rice Production System
40° 48′ N, 123° 32′ E	0.85		18.1			Biochar application with reduced chemical fertilizers improves soil pore structure and rice productivity
40° 57′ N, 122° 14′ E	1.23		46.5			Straw and Biochar Application Alters the Structure of Rhizosphere Microbial Communities in Direct-Seeded Rice (Oryza sativa L.) Paddies
41° 02' N, 122° 11' E	1.5	12.9	34.6			Variations in soil nutrient dynamics and their composition in rice under integrated rice-crab co-culture system
41° 16′ N, 80° 12′ E	1.901			1050		Effects of irrigation and nitrogen fertilizer application on growth, yield and quality of different rice varieties in arid areas of Xinjiang
41° 49′ N, 123° 33′ E	1.26	39.59				Successive corn stover and biochar applications mitigate N2O emissions by altering soil physicochemical properties and N-cycling-related enzyme activities: A five-year field study in Northeast China
41° 49′ N, 123° 33′ E	1.29	37.47				Successive corn stover and biochar applications mitigate N3O emissions by altering soil physicochemical properties and N-cycling-related enzyme activities: A five-year field study in Northeast China
41° 49′ N, 123° 33′ E	1.35	42.04				Successive corn stover and biochar applications mitigate N4O emissions by altering soil physicochemical properties and N-cycling-related enzyme activities: A five-year field study in Northeast China
41° 49′ N, 123° 33′ E	1.02	45.54				Successive corn stover and biochar applications mitigate N5O emissions by altering soil physicochemical properties and N-cycling-related enzyme activities: A five-year field study in Northeast China
41° 49′ N, 123° 33′ E	1.4	25.67				Successive corn stover and biochar applications mitigate N6O emissions by altering soil physicochemical properties and N-cycling-related enzyme activities: A five-year field study in Northeast China
41° 49′ N, 123° 33′ E	1.52	26.35				Successive corn stover and biochar applications mitigate N7O emissions by altering soil physicochemical properties and N-cycling-related enzyme activities: A five-year field study in Northeast China
41° 49′ N, 123° 33′ E	1.23	40.38				Successive corn stover and biochar applications mitigate N8O emissions by altering soil physicochemical properties and N-cycling-related enzyme activities: A five-year field study in Northeast China
41° 49′ N, 123° 33′ E	1.37	26.2				Successive corn stover and biochar applications mitigate N9O emissions by altering soil physicochemical properties and N-cycling-related enzyme activities: A five-year field study in Northeast China
41° 49′ N, 123° 33′ E	1.36	34.45				Successive corn stover and biochar applications mitigate N10O emissions by altering soil physicochemical properties and N-cycling-related enzyme activities: A five-year field study in Northeast China
41° 49′ N, 123° 33′ E	1.32	47.57				Successive corn stover and biochar applications mitigate N11O emissions by altering soil physicochemical properties and N-cycling-related enzyme activities: A five-year field study in Northeast China
41° 49′ N, 123° 33′ E	1.63	30.73				Successive corn stover and biochar applications mitigate N12O emissions by altering soil physicochemical properties and N-cycling-related enzyme activities: A five-year field study in Northeast China
41° 49′ N, 123° 33′ E	1.56	31.94				Successive corn stover and biochar applications mitigate N13O emissions by altering soil physicochemical properties and N-cycling-related enzyme activities: A five-year field study in Northeast China
41° 49′ N, 123° 33′ E	1.49	46.69				Successive corn stover and biochar applications mitigate N14O emissions by altering soil physicochemical properties and N-cycling-related enzyme activities: A five-year field study in Northeast China
41° 49′ N, 123° 33′ E	1.39	24.27				Successive corn stover and biochar applications mitigate N15O emissions by altering soil physicochemical properties and N-cycling-related enzyme activities: A five-year field study in Northeast China
41° 49′ N, 123° 33′ E	1.59	34.43				Successive corn stover and biochar applications mitigate N16O emissions by altering soil physicochemical properties and N-cycling-related enzyme activities: A five-year field study in Northeast China
41° 50′ N, 123° 60′ E	0.91		20.93			Soil aggregate variation in two contrasting rice straw recycling systems for paddy soil amendment over two years
41° 52′ N, 122° 67′ E	0.91		21.03		16.85	Effects of acid modified biochar on potassium uptake, leaching and balance in an alternate wetting and drying paddy ecosystem
41° 52′ N, 122° 67′ E	0.91	13.8				Effects of nitrogen co-application by different biochar materials on rice production potential and greenhouse gas emissions in paddy fields in northern China
41° 52′ N, 122° 67′ E		10.5				Effects of nitrogen co-application by different biochar materials on rice production potential and greenhouse gas emissions in paddy fields in northern China
41° 52′ N, 122° 67′ E		9.95				Effects of nitrogen co-application by different biochar materials on rice production potential and greenhouse gas emissions in paddy fields in northern China
41° 52′ N, 122° 67′ E		9.2				Effects of nitrogen co-application by different biochar materials on rice production potential and greenhouse gas emissions in paddy fields in northern China
41° 52′ N, 122° 67′ E		39.49				Effects of nitrogen co-application by different biochar materials on rice production potential and greenhouse gas emissions in paddy fields in northern China
41° 52′ N, 122° 67′ E		44.77				Effects of nitrogen co-application by different biochar materials on rice production potential and greenhouse gas emissions in paddy fields in northern China
41° 52′ N, 122° 67′ E		49.57				Effects of nitrogen co-application by different biochar materials on rice production potential and greenhouse gas emissions in paddy fields in northern China
41° 52′ N, 122° 67′ E		32.01				Effects of nitrogen co-application by different biochar materials on rice production potential and greenhouse gas emissions in paddy fields in northern China
41° 52′ N, 122° 67′ E		40.09				Effects of nitrogen co-application by different biochar materials on rice production potential and greenhouse gas emissions in paddy fields in northern China
41° 52′ N, 122° 67′ E		43.37				Effects of nitrogen co-application by different biochar materials on rice production potential and greenhouse gas emissions in paddy fields in northern China
41° 52′ N, 122° 67′ E		10.79				Effects of nitrogen co-application by different biochar materials on rice production potential and greenhouse gas emissions in paddy fields in northern China
41° 52′ N, 122° 67′ E		9.24				Effects of nitrogen co-application by different biochar materials on rice production potential and greenhouse gas emissions in paddy fields in northern China
41° 52′ N, 122° 67′ E		9.94				Effects of nitrogen co-application by different biochar materials on rice production potential and greenhouse gas emissions in paddy fields in northern China
41° 52′ N, 122° 67′ E		28.59				Effects of nitrogen co-application by different biochar materials on rice production potential and greenhouse gas emissions in paddy fields in northern China
41° 52′ N, 122° 67′ E		35.29				Effects of nitrogen co-application by different biochar materials on rice production potential and greenhouse gas emissions in paddy fields in northern China
41° 52′ N, 122° 67′ E		37.38				Effects of nitrogen co-application by different biochar materials on rice production potential and greenhouse gas emissions in paddy fields in northern China
41° 52′ N, 122° 67′ E		26.09				Effects of nitrogen co-application by different biochar materials on rice production potential and greenhouse gas emissions in paddy fields in northern China
41° 52′ N, 122° 67′ E		30.54				Effects of nitrogen co-application by different biochar materials on rice production potential and greenhouse gas emissions in paddy fields in northern China
41° 52′ N, 122° 67′ E		31.34				Effects of nitrogen co-application by different biochar materials on rice production potential and greenhouse gas emissions in paddy fields in northern China
41° 52′ N, 122° 67′ E		15.42				Effects of nitrogen co-application by different biochar materials on rice production potential and greenhouse gas emissions in paddy fields in northern China
41° 52′ N, 122° 67′ E		15.15				Effects of nitrogen co-application by different biochar materials on rice production potential and greenhouse gas emissions in paddy fields in northern China
41° 52′ N, 122° 67′ E		14.74				Effects of nitrogen co-application by different biochar materials on rice production potential and greenhouse gas emissions in paddy fields in northern China
41° 52′ N, 122° 67′ E		16.11				Effects of nitrogen co-application by different biochar materials on rice production potential and greenhouse gas emissions in paddy fields in northern China
41° 52′ N, 122° 67′ E		16.44				Effects of nitrogen co-application by different biochar materials on rice production potential and greenhouse gas emissions in paddy fields in northern China
41° 52′ N, 122° 67′ E		17.37				Effects of nitrogen co-application by different biochar materials on rice production potential and greenhouse gas emissions in paddy fields in northern China
41° 52′ N, 122° 67′ E		15.45				Effects of nitrogen co-application by different biochar materials on rice production potential and greenhouse gas emissions in paddy fields in northern China
41° 52′ N, 122° 67′ E		17.09				Effects of nitrogen co-application by different biochar materials on rice production potential and greenhouse gas emissions in paddy fields in northern China
41° 52′ N, 122° 67′ E		14.71				Effects of nitrogen co-application by different biochar materials on rice production potential and greenhouse gas emissions in paddy fields in northern China
41° 52′ N, 122° 67′ E		11.81				Effects of nitrogen co-application by different biochar materials on rice production potential and greenhouse gas emissions in paddy fields in northern China
41° 52′ N, 122° 67′ E		11.91				Effects of nitrogen co-application by different biochar materials on rice production potential and greenhouse gas emissions in paddy fields in northern China
41° 52′ N, 122° 67′ E		10.47				Effects of nitrogen co-application by different biochar materials on rice production potential and greenhouse gas emissions in paddy fields in northern China
41° 52′ N, 122° 67′ E		14.24				Effects of nitrogen co-application by different biochar materials on rice production potential and greenhouse gas emissions in paddy fields in northern China
41° 52′ N, 122° 67′ E		14.2				Effects of nitrogen co-application by different biochar materials on rice production potential and greenhouse gas emissions in paddy fields in northern China
41° 52′ N, 122° 67′ E		15.2				Effects of nitrogen co-application by different biochar materials on rice production potential and greenhouse gas emissions in paddy fields in northern China
41° 52′ N, 122° 67′ E		12.97				Effects of nitrogen co-application by different biochar materials on rice production potential and greenhouse gas emissions in paddy fields in northern China
41° 52′ N, 122° 67′ E		13.53				Effects of nitrogen co-application by different biochar materials on rice production potential and greenhouse gas emissions in paddy fields in northern China
41° 52′ N, 122° 67′ E		14.35				Effects of nitrogen co-application by different biochar materials on rice production potential and greenhouse gas emissions in paddy fields in northern China
41° 52′ N, 122° 67′ E		13.02				Effects of nitrogen co-application by different biochar materials on rice production potential and greenhouse gas emissions in paddy fields in northern China
41° 52′ N, 122° 67′ E		12.23				Effects of nitrogen co-application by different biochar materials on rice production potential and greenhouse gas emissions in paddy fields in northern China
41° 52′ N, 122° 67′ E		12.56				Effects of nitrogen co-application by different biochar materials on rice production potential and greenhouse gas emissions in paddy fields in northern China
41° 52′ N, 122° 67′ E		14.53				Effects of nitrogen co-application by different biochar materials on rice production potential and greenhouse gas emissions in paddy fields in northern China
41° 52′ N, 122° 67′ E		14.89				Effects of nitrogen co-application by different biochar materials on rice production potential and greenhouse gas emissions in paddy fields in northern China
41° 52′ N, 122° 67′ E		14.8				Effects of nitrogen co-application by different biochar materials on rice production potential and greenhouse gas emissions in paddy fields in northern China
41° 52′ N, 122° 67′ E		15.21				Effects of nitrogen co-application by different biochar materials on rice production potential and greenhouse gas emissions in paddy fields in northern China
41° 52′ N, 122° 67′ E		14.89				Effects of nitrogen co-application by different biochar materials on rice production potential and greenhouse gas emissions in paddy fields in northern China
41° 52′ N, 122° 67′ E		15.16				Effects of nitrogen co-application by different biochar materials on rice production potential and greenhouse gas emissions in paddy fields in northern China
41° 52′ N, 122° 67′ E		13.6				Effects of nitrogen co-application by different biochar materials on rice production potential and greenhouse gas emissions in paddy fields in northern China
41° 52′ N, 122° 67′ E		14.45				Effects of nitrogen co-application by different biochar materials on rice production potential and greenhouse gas emissions in paddy fields in northern China
41° 52′ N, 122° 67′ E		13.11				Effects of nitrogen co-application by different biochar materials on rice production potential and greenhouse gas emissions in paddy fields in northern China
41° 52′ N, 122° 67′ E		14.68				Effects of nitrogen co-application by different biochar materials on rice production potential and greenhouse gas emissions in paddy fields in northern China
41° 52′ N, 122° 67′ E		15.28				Effects of nitrogen co-application by different biochar materials on rice production potential and greenhouse gas emissions in paddy fields in northern China
41° 52′ N, 122° 67′ E		15.07				Effects of nitrogen co-application by different biochar materials on rice production potential and greenhouse gas emissions in paddy fields in northern China
41° 52′ N, 122° 67′ E		16.37				Effects of nitrogen co-application by different biochar materials on rice production potential and greenhouse gas emissions in paddy fields in northern China
41° 52′ N, 122° 67′ E		15.69				Effects of nitrogen co-application by different biochar materials on rice production potential and greenhouse gas emissions in paddy fields in northern China
41° 52′ N, 122° 67′ E		15.36				Effects of nitrogen co-application by different biochar materials on rice production potential and greenhouse gas emissions in paddy fields in northern China
41° 52′ N, 122° 67′ E		5.98				Effects of nitrogen co-application by different biochar materials on rice production potential and greenhouse gas emissions in paddy fields in northern China
41° 52′ N, 122° 67′ E		5.79				Effects of nitrogen co-application by different biochar materials on rice production potential and greenhouse gas emissions in paddy fields in northern China
41° 52′ N, 122° 67′ E		5.07				Effects of nitrogen co-application by different biochar materials on rice production potential and greenhouse gas emissions in paddy fields in northern China
41° 52′ N, 122° 67′ E		11.07				Effects of nitrogen co-application by different biochar materials on rice production potential and greenhouse gas emissions in paddy fields in northern China
41° 52′ N, 122° 67′ E		8.68				Effects of nitrogen co-application by different biochar materials on rice production potential and greenhouse gas emissions in paddy fields in northern China
41° 52′ N, 122° 67′ E		9.26				Effects of nitrogen co-application by different biochar materials on rice production potential and greenhouse gas emissions in paddy fields in northern China
41° 52′ N, 122° 67′ E		7.6				Effects of nitrogen co-application by different biochar materials on rice production potential and greenhouse gas emissions in paddy fields in northern China
41° 52′ N, 122° 67′ E		9				Effects of nitrogen co-application by different biochar materials on rice production potential and greenhouse gas emissions in paddy fields in northern China
41° 52′ N, 122° 67′ E		9.62				Effects of nitrogen co-application by different biochar materials on rice production potential and greenhouse gas emissions in paddy fields in northern China
41° 52′ N, 122° 67′ E		8.6				Effects of nitrogen co-application by different biochar materials on rice production potential and greenhouse gas emissions in paddy fields in northern China
41° 52′ N, 122° 67′ E		7.12				Effects of nitrogen co-application by different biochar materials on rice production potential and greenhouse gas emissions in paddy fields in northern China
41° 52′ N, 122° 67′ E		8.41				Effects of nitrogen co-application by different biochar materials on rice production potential and greenhouse gas emissions in paddy fields in northern China
41° 52′ N, 122° 67′ E		15.62				Effects of nitrogen co-application by different biochar materials on rice production potential and greenhouse gas emissions in paddy fields in northern China
41° 52′ N, 122° 67′ E		12.81				Effects of nitrogen co-application by different biochar materials on rice production potential and greenhouse gas emissions in paddy fields in northern China
41° 52′ N, 122° 67′ E		11.67				Effects of nitrogen co-application by different biochar materials on rice production potential and greenhouse gas emissions in paddy fields in northern China
41° 52′ N, 122° 67′ E		13.88				Effects of nitrogen co-application by different biochar materials on rice production potential and greenhouse gas emissions in paddy fields in northern China
41° 52′ N, 122° 67′ E		10.02				Effects of nitrogen co-application by different biochar materials on rice production potential and greenhouse gas emissions in paddy fields in northern China
41° 52′ N, 122° 67′ E		13.38				Effects of nitrogen co-application by different biochar materials on rice production potential and greenhouse gas emissions in paddy fields in northern China
41° 52′ N, 122° 67′ E		8.41				Effects of nitrogen co-application by different biochar materials on rice production potential and greenhouse gas emissions in paddy fields in northern China
41° 52′ N, 122° 67′ E		10.44				Effects of nitrogen co-application by different biochar materials on rice production potential and greenhouse gas emissions in paddy fields in northern China
41° 52′ N, 122° 67′ E		9.2				Effects of nitrogen co-application by different biochar materials on rice production potential and greenhouse gas emissions in paddy fields in northern China
41° 52′ N, 122° 67′ E		25.5				Effects of nitrogen co-application by different biochar materials on rice production potential and greenhouse gas emissions in paddy fields in northern China
41° 52′ N, 122° 67′ E		21.25				Effects of nitrogen co-application by different biochar materials on rice production potential and greenhouse gas emissions in paddy fields in northern China
41° 52′ N, 122° 67′ E		21.75				Effects of nitrogen co-application by different biochar materials on rice production potential and greenhouse gas emissions in paddy fields in northern China
41° 52′ N, 122° 67′ E		11.91				Effects of nitrogen co-application by different biochar materials on rice production potential and greenhouse gas emissions in paddy fields in northern China
41° 52′ N, 122° 67′ E		8.48				Effects of nitrogen co-application by different biochar materials on rice production potential and greenhouse gas emissions in paddy fields in northern China
41° 52′ N, 122° 67′ E		9.53				Effects of nitrogen co-application by different biochar materials on rice production potential and greenhouse gas emissions in paddy fields in northern China
41° 52′ N, 122° 67′ E		10.6				Effects of nitrogen co-application by different biochar materials on rice production potential and greenhouse gas emissions in paddy fields in northern China
41° 52′ N, 122° 67′ E		10.1				Effects of nitrogen co-application by different biochar materials on rice production potential and greenhouse gas emissions in paddy fields in northern China
41° 52′ N, 122° 67′ E		8.65				Effects of nitrogen co-application by different biochar materials on rice production potential and greenhouse gas emissions in paddy fields in northern China
41° 52′ N, 122° 67′ E		27.42				Effects of nitrogen co-application by different biochar materials on rice production potential and greenhouse gas emissions in paddy fields in northern China
41° 52′ N, 122° 67′ E		25.85				Effects of nitrogen co-application by different biochar materials on rice production potential and greenhouse gas emissions in paddy fields in northern China
41° 52′ N, 122° 67′ E		29.19				Effects of nitrogen co-application by different biochar materials on rice production potential and greenhouse gas emissions in paddy fields in northern China
41° 52′ N, 122° 67′ E		20.97				Effects of nitrogen co-application by different biochar materials on rice production potential and greenhouse gas emissions in paddy fields in northern China
41° 52′ N, 122° 67′ E		17.86				Effects of nitrogen co-application by different biochar materials on rice production potential and greenhouse gas emissions in paddy fields in northern China
41° 52′ N, 122° 67′ E		17.55				Effects of nitrogen co-application by different biochar materials on rice production potential and greenhouse gas emissions in paddy fields in northern China
41° 52′ N, 122° 67′ E	0.91	26.65	4.58		16.85	Acid-modified biochar increases grain yield and reduces reactive gaseous N losses and N-related global warming potential in alternate wetting and drying paddy production system
42° 09′ N, 120° 31′ E	0.81					Zeolite mitigates N2O emissions in paddy fields under alternate wetting and drying irrigation
42° 64′ N, 122° 36′ E	1.03					Use of Clinoptilolite to Enhance Rice Sink–Source Traits and Water Productivity Under Alternate Wet–Dry Irrigation
43° 05′ N, 125° 38′ E	0.3					EFFECTS OF PLASTIC MULCHING AND STRAW INCORPORATION ON RICE YIELD AND NITROGEN USE EFFICIENCY IN A COLD REGION
43° 81′ N, 125° 42′ E						Direct-seeded rice reduces methane emissions by improving root physiological characteristics through affecting the water status of paddy fields
44° 19′ N, 86° 03′ E	0.74					The effect of nitrogen and water management on the yield and endogenous hormone levels of drip-irrigated rice
44° 57′ N, 123° 09′ E	2.34					Greenhouse gas emissions of rice straw return varies with return depth and soil type in paddy systems of Northeast China
45° 04′ N, 123° 37′ E	0.5	4.4				Response of soils properties and archaea community to saline-sodic soils under long-term rice-based cropping system
45° 04′ N, 123° 37′ E	1	6.3				Response of soils properties and archaea community to saline-sodic soils under long-term rice-based cropping system
45° 04′ N, 123° 37′ E	1.1	6.6				Response of soils properties and archaea community to saline-sodic soils under long-term rice-based cropping system
45° 04′ N, 123° 37′ E	1.5	7.3				Response of soils properties and archaea community to saline-sodic soils under long-term rice-based cropping system
45° 04′ N, 123° 37′ E	1.6	8				Response of soils properties and archaea community to saline-sodic soils under long-term rice-based cropping system
45° 04′ N, 123° 37′ E	1.8	8.3				Response of soils properties and archaea community to saline-sodic soils under long-term rice-based cropping system
45° 27′ N, 123° 44′ E	1.14					Nutrient runoff loss from saline-alkali paddy fields in Songnen Plain of Northeast China via different runoff pathways: effects of nitrogen fertilizer types
45° 29′ N, 126° 59′ E		173.7		140		Application of Rice Straw Inhibits Clubroot Disease by Regulating the Microbial Community in Soil
45° 29′ N, 126° 59′ E		169.22		170		Improvement of Straw Changed Soil Microbial Flora Composition and Suppressed Chinese Cabbage (Brassica rapa L. ssp. pekinensis) Clubroot Disease
45° 29′ N, 126° 59′ E		144.82		140		Improvement of Straw Changed Soil Microbial Flora Composition and Suppressed Chinese Cabbage (Brassica rapa L. ssp. pekinensis) Clubroot Disease
45° 29′ N, 126° 59′ E		159.38		140		Improvement of Straw Changed Soil Microbial Flora Composition and Suppressed Chinese Cabbage (Brassica rapa L. ssp. pekinensis) Clubroot Disease
45° 29′ N, 126° 59′ E		134.88		130		Improvement of Straw Changed Soil Microbial Flora Composition and Suppressed Chinese Cabbage (Brassica rapa L. ssp. pekinensis) Clubroot Disease
45° 29′ N, 126° 59′ E		162.07		170		Improvement of Straw Changed Soil Microbial Flora Composition and Suppressed Chinese Cabbage (Brassica rapa L. ssp. pekinensis) Clubroot Disease
45° 29′ N, 126° 59′ E		151.4		140		Improvement of Straw Changed Soil Microbial Flora Composition and Suppressed Chinese Cabbage (Brassica rapa L. ssp. pekinensis) Clubroot Disease
45° 29′ N, 126° 59′ E		161.95		150		Improvement of Straw Changed Soil Microbial Flora Composition and Suppressed Chinese Cabbage (Brassica rapa L. ssp. pekinensis) Clubroot Disease
45° 29′ N, 126° 59′ E		163.99		190		Improvement of Straw Changed Soil Microbial Flora Composition and Suppressed Chinese Cabbage (Brassica rapa L. ssp. pekinensis) Clubroot Disease
45° 34′ N, 123° 49′ E	0.27				10.99	Response of soil physicochemical properties, soil nutrients, enzyme activity and rice yield to rice straw returning in highly saline-alkali paddy soils
45° 35′ N, 123° 50′ E	0.27					Effects of Peanut Shell Biochar on Soil Nutrients, Soil Enzyme Activity, and Rice Yield in Heavily Saline-Sodic Paddy Field
45° 35′ N, 123° 50′ E	0.27	16.3				Peanut shell biochar’s effect on soil physicochemical properties and salt concentration in highly saline-sodic paddy fields in northeast China
45° 35′ N, 123° 50′ E					13.44	Peanut shell biochar’s effect on soil physicochemical properties and salt concentration in highly saline-sodic paddy fields in northeast China
45° 35′ N, 123° 50′ E					13.39	Peanut shell biochar’s effect on soil physicochemical properties and salt concentration in highly saline-sodic paddy fields in northeast China
45° 35′ N, 123° 50′ E					11.95	Peanut shell biochar’s effect on soil physicochemical properties and salt concentration in highly saline-sodic paddy fields in northeast China
45° 35′ N, 123° 50′ E					12.89	Peanut shell biochar’s effect on soil physicochemical properties and salt concentration in highly saline-sodic paddy fields in northeast China
45° 35′ N, 123° 50′ E					14.01	Peanut shell biochar’s effect on soil physicochemical properties and salt concentration in highly saline-sodic paddy fields in northeast China
45° 35′ N, 123° 50′ E					14.82	Peanut shell biochar’s effect on soil physicochemical properties and salt concentration in highly saline-sodic paddy fields in northeast China
45° 35′ N, 123° 50′ E				720		Long-term combined effects of tillage and rice cultivation with phosphogypsum or farmyard manure on the concentration of salts, minerals, and heavy metals of saline-sodic paddy fields in Northeast China
45° 35′ N, 123° 50′ E	0.27					Application of peanut shell biochar increases rice yield in saline-alkali paddy fields by regulating leaf ion concentrations and photosynthesis rate
45° 35′ N, 123° 50′ E	0.18				14.11	Straw and nitrogen amendments improve soil, rice yield, and roots in a saline sodic soil
45° 36′ N, 123° 50′ E					16.9	Combined Effects of Straw Return with Nitrogen Fertilizer on Leaf Ion Balance, Photosynthetic Capacity, and Rice Yield in Saline-Sodic Paddy Fields
45° 36′ N, 123° 50′ E	0.27				12.97	Straw return alleviates the negative effects of saline sodic stress on rice by improving soil chemistry and reducing the accumulation of sodium ions in rice leaves
45° 36′ N, 123° 50′ E				310	37.41	Evaluation of the Saline–Alkaline Tolerance of Rice (Oryza sativa L.) Mutants Induced by Heavy-Ion Beam Mutagenesis
45° 36′ N, 123° 50′ E				480	27.66	Evaluation of the Saline–Alkaline Tolerance of Rice (Oryza sativa L.) Mutants Induced by Heavy-Ion Beam Mutagenesis
45° 46′ N, 124° 22′ E	1.26					Greenhouse gas emissions of rice straw return varies with return depth and soil type in paddy systems of Northeast China
45° 46′ N, 126° 55′ E		85.0718				Dynamics of ammonia oxidizers and denitrifiers in response to compost addition in black soil, Northeast China
45° 46′ N, 126° 55′ E		92.1539				Dynamics of ammonia oxidizers and denitrifiers in response to compost addition in black soil, Northeast China
45° 46′ N, 126° 55′ E		90.0054				Dynamics of ammonia oxidizers and denitrifiers in response to compost addition in black soil, Northeast China
45° 46′ N, 126° 55′ E		107.288				Dynamics of ammonia oxidizers and denitrifiers in response to compost addition in black soil, Northeast China
45° 46′ N, 126° 55′ E		79.4745				Dynamics of ammonia oxidizers and denitrifiers in response to compost addition in black soil, Northeast China
45° 46′ N, 126° 55′ E		83.0033				Dynamics of ammonia oxidizers and denitrifiers in response to compost addition in black soil, Northeast China
45° 46′ N, 126° 55′ E		78.7561				Dynamics of ammonia oxidizers and denitrifiers in response to compost addition in black soil, Northeast China
45° 46′ N, 126° 55′ E		86.1893				Dynamics of ammonia oxidizers and denitrifiers in response to compost addition in black soil, Northeast China
45° 46′ N, 126° 55′ E		66.7953				Dynamics of ammonia oxidizers and denitrifiers in response to compost addition in black soil, Northeast China
45° 46′ N, 126° 55′ E		64.4837				Dynamics of ammonia oxidizers and denitrifiers in response to compost addition in black soil, Northeast China
45° 46′ N, 126° 55′ E		59.3784				Dynamics of ammonia oxidizers and denitrifiers in response to compost addition in black soil, Northeast China
45° 46′ N, 126° 55′ E		67.2351				Dynamics of ammonia oxidizers and denitrifiers in response to compost addition in black soil, Northeast China
45° 46′ N, 126° 55′ E		64.8876				Dynamics of ammonia oxidizers and denitrifiers in response to compost addition in black soil, Northeast China
45° 46′ N, 126° 55′ E		60.8695				Dynamics of ammonia oxidizers and denitrifiers in response to compost addition in black soil, Northeast China
45° 46′ N, 126° 55′ E		60.3441				Dynamics of ammonia oxidizers and denitrifiers in response to compost addition in black soil, Northeast China
45° 46′ N, 126° 55′ E		62.9286				Dynamics of ammonia oxidizers and denitrifiers in response to compost addition in black soil, Northeast China
46° 57′ N, 127° 40′ E	15.06		20.11			Effects of irrigation method and rice straw incorporation on CH4 emissions of paddy fields in Northeast China
46° 57′ N, 127° 41′ E	41.8				32.45	Effects of Straw Incorporation Years and Water-Saving Irrigation on Greenhouse Gas Emissions from Paddy Fields in Cold Region of Northeast China
46° 57′ N, 127° 41′ E					32.45	Fate of each period fertilizer N in Mollisols under water and N management: A 15N tracer study
46° 57′ N, 127° 41′ E	15.6		20.11			Response of Rice Harvest Index to Different Water and Nitrogen Management Modes in the Black Soil Region of Northeast China
46° 58′ N, 127° 40′ E					31.4	Short-term effects of irrigation and nitrogen management on paddy soil carbon pools under deep placement of basal fertilizer nitrogen
47° 15′ N, 133° 06′ E	2.15					Effect of optimal nitrogen application and mid-season drainage on rice root activity and reductive substances in straw-incorporated paddy
47° 73′ N, 134° 28′ E	4.08					Nitrogen-fixing cyanobacteria enhance microbial carbon utilization by modulating the microbial community composition in paddy soils of the Mollisols region
